# Supplementary material for: tert-Butyl 2-(6-{2-[2-(4-fluoro­phen­yl)-5-isopropyl-3-phenyl-4-(phenyl­carbamo­yl)pyrrol-1-yl]eth­yl}-2,2-dimethyl-1,3-dioxan-4-yl)acetate
Source: Acta Crystallogr Sect E Struct Rep Online. 2013 Oct 9;69(Pt 11):o1621. doi: 10.1107/S160053681302624X (PMC3884295; doi:10.1107/S160053681302624X)
Supplement: Supplementary file 1 [file e-69-o1621-sup1.cif]

##############################################################################
#                                                                            #
# This CIF contains the data in a paper accepted for publication in          #
# Acta Crystallographica Section E. It conforms to the requirements of       #
# Notes for Authors for Acta Crystallographica Section E, and has been       #
# peer reviewed under the auspices of the IUCr Commission on Journals.       #
#                                                                            #
# Full details of the Crystallographic Information File format               #
# are given in the paper "The Crystallographic Information File (CIF):       #
# a New Standard Archive File for Crystallography" by S. R. Hall, F. H.      #
# Allen and I. D. Brown [Acta Cryst. (1991), A47, 655-685].                  #
#                                                                            #
# The current version of the core CIF dictionary is obtainable from          #
# ftp://ftp.iucr.org/pub/cif_core.dic.                                       #
#                                                                            #
# Software is freely available for graphical display of the structure(s)     #
# in this CIF. For information consult the CIF software page                 #
# http://www.iucr.org/resources/cif/software.                                #
#                                                                            #
# This file may be used for bona fide research purposes within the           #
# scientific community so long as proper attribution is given to the journal # 
# article from which it was obtained.                                        #
#                                                                            #
##############################################################################
data_I
_audit_creation_method     SHELXL-97
_database_code_depnum_ccdc_archive     'CCDC 962606'
_chemical_name_systematic
;\
<i>tert</i>-Butyl 2-(6-{2-[2-(4-fluorophenyl)-5-isopropyl-3-phenyl-4-\
(phenylcarbamoyl)pyrrol-1-yl]ethyl}-2,2-dimethyl-1,3-dioxan-4-yl)acetate
;
_chemical_name_common     ?
_chemical_formula_moiety     'C40 H47 F N2 O5'
_chemical_formula_sum     'C40 H47 F N2 O5'
_chemical_formula_iupac     'C40 H47 F N2 O5'
_chemical_formula_weight     654.79
_chemical_melting_point     ?
_symmetry_cell_setting     monoclinic
_symmetry_space_group_name_H-M     'P 21'
_symmetry_space_group_name_hall     'P 2yb'
loop_
    _symmetry_equiv_pos_as_xyz
    'x, y, z'
    '-x, y+1/2, -z'
_cell_length_a     13.439(3)
_cell_length_b     15.636(3)
_cell_length_c     18.644(4)
_cell_angle_alpha     90.00
_cell_angle_beta     108.60(3)
_cell_angle_gamma     90.00
_cell_volume     3713.1(13)
_cell_formula_units_Z     4
_cell_measurement_reflns_used     25
_cell_measurement_theta_min     9
_cell_measurement_theta_max     13
_cell_measurement_temperature     293(2)
_exptl_crystal_description     block
_exptl_crystal_colour     white
_exptl_crystal_size_max     0.30
_exptl_crystal_size_mid     0.20
_exptl_crystal_size_min     0.10
_exptl_crystal_density_diffrn     1.171
_exptl_crystal_density_meas     ?
_exptl_crystal_density_method     'not measured'
_exptl_crystal_F_000     1400
_exptl_absorpt_coefficient_mu     0.080
_exptl_absorpt_correction_type     psi-scan
_exptl_absorpt_process_details     '(North <i>et al.</i>, 1968)'
_exptl_absorpt_correction_T_min     0.9764
_exptl_absorpt_correction_T_max     0.9920
_exptl_special_details     ?
_diffrn_ambient_temperature     293(2)
_diffrn_radiation_type     MoK\a
_diffrn_radiation_wavelength     0.71073
_diffrn_radiation_source     'fine-focus sealed tube'
_diffrn_radiation_monochromator     graphite
_diffrn_measurement_device_type     'Enraf--Nonius CAD-4'
_diffrn_measurement_method     \w/2\q
_diffrn_detector_area_resol_mean     ?
_diffrn_reflns_number     7418
_diffrn_reflns_av_R_equivalents     0.0994
_diffrn_reflns_av_sigmaI/netI     0.1037
_diffrn_reflns_theta_min     1.15
_diffrn_reflns_theta_max     25.44
_diffrn_reflns_theta_full     25.44
_diffrn_measured_fraction_theta_max     0.996
_diffrn_measured_fraction_theta_full     0.996
_diffrn_reflns_limit_h_min     0
_diffrn_reflns_limit_h_max     16
_diffrn_reflns_limit_k_min     0
_diffrn_reflns_limit_k_max     18
_diffrn_reflns_limit_l_min     -22
_diffrn_reflns_limit_l_max     21
_diffrn_standards_number     3
_diffrn_standards_interval_count     200
_diffrn_standards_interval_time     120
_diffrn_standards_decay_%     1
_refine_special_details
;
Refinement of <i>F</i>^2^ against ALL reflections. The weighted <i>R</i>-factor
<i>wR</i> and goodness of fit <i>S</i> are based on <i>F</i>^2^, conventional
<i>R</i>-factors <i>R</i> are based on <i>F</i>, with <i>F</i> set to zero for
negative <i>F</i>^2^. The threshold expression of <i>F</i>^2^ >
\s(<i>F</i>^2^) is used only for calculating <i>R</i>-factors(gt) <i>etc</i>.
and is not relevant to the choice of reflections for refinement.
<i>R</i>-factors based on <i>F</i>^2^ are statistically about twice as large
as those based on <i>F</i>, and <i>R</i>- factors based on ALL data will be
even larger.
;
_reflns_number_total     7100
_reflns_number_gt     3663
_reflns_threshold_expression     I>2sigma(I)
_refine_ls_structure_factor_coef     Fsqd
_refine_ls_matrix_type     full
_refine_ls_R_factor_all     0.1243
_refine_ls_R_factor_gt     0.0590
_refine_ls_wR_factor_gt     0.0879
_refine_ls_wR_factor_ref     0.1040
_refine_ls_goodness_of_fit_ref     1.000
_refine_ls_restrained_S_all     1.000
_refine_ls_number_reflns     7100
_refine_ls_number_parameters     865
_refine_ls_number_restraints     1
_refine_ls_hydrogen_treatment     constr
_refine_ls_weighting_scheme     calc
_refine_ls_weighting_details
         'calc w=1/[\s^2^(Fo^2^)+(0.0260P)^2^+0.0000P] where P=(Fo^2^+2Fc^2^)/3'
_atom_sites_solution_hydrogens     geom
_atom_sites_solution_primary     direct
_atom_sites_solution_secondary     difmap
_refine_ls_shift/su_max     0.000
_refine_ls_shift/su_mean     0.000
_refine_diff_density_max     0.187
_refine_diff_density_min     -0.221
_refine_ls_extinction_method     none
_refine_ls_extinction_coef     ?
_refine_ls_abs_structure_details     ?
_refine_ls_abs_structure_Flack     ?
loop_
    _atom_type_symbol
    _atom_type_description
    _atom_type_scat_dispersion_real
    _atom_type_scat_dispersion_imag
    _atom_type_scat_source
    'C' 'C' 0.0033 0.0016
                         'International Tables Vol C Tables 4.2.6.8 and 6.1.1.4'
    'H' 'H' 0.0000 0.0000
                         'International Tables Vol C Tables 4.2.6.8 and 6.1.1.4'
    'N' 'N' 0.0061 0.0033
                         'International Tables Vol C Tables 4.2.6.8 and 6.1.1.4'
    'O' 'O' 0.0106 0.0060
                         'International Tables Vol C Tables 4.2.6.8 and 6.1.1.4'
    'F' 'F' 0.0171 0.0103
                         'International Tables Vol C Tables 4.2.6.8 and 6.1.1.4'
_computing_data_collection     'CAD-4 EXPRESS (Enraf--Nonius, 1994)'
_computing_cell_refinement     'CAD-4 EXPRESS (Enraf--Nonius, 1994)'
_computing_data_reduction     'XCAD4 (Harms & Wocadlo, 1995)'
_computing_structure_solution     'SHELXS97 (Sheldrick, 2008)'
_computing_structure_refinement     'SHELXL97 (Sheldrick, 2008)'
_computing_molecular_graphics     'SHELXTL (Sheldrick, 2008)'
_computing_publication_material     'SHELXTL (Sheldrick, 2008)'
loop_
    _atom_site_type_symbol
    _atom_site_label
    _atom_site_fract_x
    _atom_site_fract_y
    _atom_site_fract_z
    _atom_site_U_iso_or_equiv
    _atom_site_adp_type
    _atom_site_calc_flag
    _atom_site_refinement_flags
    _atom_site_occupancy
    _atom_site_symmetry_multiplicity
    _atom_site_disorder_assembly
    _atom_site_disorder_group
    O O1 0.3130(3) 0.1418(3) 0.0666(2) 0.0597(12) Uani d . 1 1 . .
    O O2 0.2185(3) 0.2258(3) -0.0277(3) 0.0654(13) Uani d . 1 1 . .
    O O3 0.4393(3) 0.1809(3) -0.04862(19) 0.0487(10) Uani d . 1 1 . .
    O O4 0.5975(3) 0.1890(3) -0.07450(19) 0.0478(10) Uani d . 1 1 . .
    O O5 1.0683(4) 0.5083(3) -0.0990(3) 0.0874(17) Uani d . 1 1 . .
    F F1 0.8952(4) 0.2611(4) 0.3190(2) 0.135(2) Uani d . 1 1 . .
    N N1 0.9191(3) 0.2897(3) -0.0191(2) 0.0423(12) Uani d . 1 1 . .
    N N2 1.1740(3) 0.3936(3) -0.0966(2) 0.0478(13) Uani d . 1 1 . .
    H H2A 1.1843 0.3410 -0.0829 0.057 Uiso calc R 1 1 . .
    C C1 0.1358(6) 0.1115(5) 0.0672(5) 0.094(3) Uani d . 1 1 . .
    H H1A 0.1553 0.1413 0.1147 0.141 Uiso calc R 1 1 . .
    H H1B 0.0874 0.0665 0.0678 0.141 Uiso calc R 1 1 . .
    H H1C 0.1032 0.1506 0.0269 0.141 Uiso calc R 1 1 . .
    C C2 0.2826(6) 0.0125(5) 0.1190(4) 0.100(3) Uani d . 1 1 . .
    H H2B 0.2958 0.0408 0.1668 0.150 Uiso calc R 1 1 . .
    H H2C 0.3478 -0.0069 0.1139 0.150 Uiso calc R 1 1 . .
    H H2D 0.2373 -0.0356 0.1164 0.150 Uiso calc R 1 1 . .
    C C3 0.2115(7) 0.0333(5) -0.0202(4) 0.103(3) Uani d . 1 1 . .
    H H3A 0.1792 0.0738 -0.0594 0.154 Uiso calc R 1 1 . .
    H H3B 0.1661 -0.0152 -0.0247 0.154 Uiso calc R 1 1 . .
    H H3C 0.2772 0.0148 -0.0251 0.154 Uiso calc R 1 1 . .
    C C4 0.2304(5) 0.0744(5) 0.0554(4) 0.061(2) Uani d . 1 1 . .
    C C5 0.2986(5) 0.2099(5) 0.0224(4) 0.0535(17) Uani d . 1 1 . .
    C C6 0.3943(4) 0.2655(4) 0.0431(3) 0.0546(17) Uani d . 1 1 . .
    H H6A 0.4148 0.2799 0.0964 0.066 Uiso calc R 1 1 . .
    H H6B 0.3792 0.3181 0.0141 0.066 Uiso calc R 1 1 . .
    C C7 0.4842(4) 0.2174(4) 0.0262(3) 0.0528(15) Uani d . 1 1 . .
    H H7A 0.5098 0.1715 0.0633 0.063 Uiso calc R 1 1 . .
    C C8 0.5747(4) 0.2756(4) 0.0265(3) 0.0616(19) Uani d . 1 1 . .
    H H8A 0.6095 0.2963 0.0774 0.074 Uiso calc R 1 1 . .
    H H8B 0.5485 0.3245 -0.0060 0.074 Uiso calc R 1 1 . .
    C C9 0.6524(4) 0.2260(4) -0.0017(3) 0.0492(14) Uani d . 1 1 . .
    H H9A 0.6849 0.1806 0.0343 0.059 Uiso calc R 1 1 . .
    C C10 0.5113(4) 0.1363(4) -0.0759(3) 0.0480(16) Uani d . 1 1 . .
    C C11 0.4506(5) 0.1194(4) -0.1593(3) 0.068(2) Uani d . 1 1 . .
    H H11A 0.4279 0.1728 -0.1847 0.102 Uiso calc R 1 1 . .
    H H11B 0.3906 0.0844 -0.1630 0.102 Uiso calc R 1 1 . .
    H H11C 0.4954 0.0905 -0.1826 0.102 Uiso calc R 1 1 . .
    C C12 0.5434(5) 0.0525(4) -0.0337(4) 0.0650(19) Uani d . 1 1 . .
    H H12A 0.5802 0.0641 0.0186 0.098 Uiso calc R 1 1 . .
    H H12B 0.5884 0.0213 -0.0553 0.098 Uiso calc R 1 1 . .
    H H12C 0.4819 0.0192 -0.0377 0.098 Uiso calc R 1 1 . .
    C C13 0.7365(4) 0.2839(4) -0.0124(3) 0.0539(17) Uani d . 1 1 . .
    H H13A 0.7048 0.3227 -0.0540 0.065 Uiso calc R 1 1 . .
    H H13B 0.7654 0.3181 0.0329 0.065 Uiso calc R 1 1 . .
    C C14 0.8245(4) 0.2362(4) -0.0284(3) 0.0472(16) Uani d . 1 1 . .
    H H14A 0.8438 0.1875 0.0054 0.057 Uiso calc R 1 1 . .
    H H14B 0.7997 0.2145 -0.0798 0.057 Uiso calc R 1 1 . .
    C C15 0.9849(4) 0.3189(4) 0.0499(3) 0.0415(15) Uani d . 1 1 . .
    C C16 1.0570(4) 0.3730(4) 0.0355(3) 0.0425(15) Uani d . 1 1 . .
    C C17 1.0329(4) 0.3779(4) -0.0437(3) 0.0393(15) Uani d . 1 1 . .
    C C18 0.9474(4) 0.3272(4) -0.0769(3) 0.0426(15) Uani d . 1 1 . .
    C C19 0.8945(5) 0.3015(5) -0.1576(3) 0.0567(19) Uani d . 1 1 . .
    H H19A 0.8194 0.2949 -0.1650 0.068 Uiso calc R 1 1 . .
    C C20 0.9351(6) 0.2165(5) -0.1756(4) 0.088(3) Uani d . 1 1 . .
    H H20A 0.9269 0.1738 -0.1409 0.132 Uiso calc R 1 1 . .
    H H20B 1.0081 0.2218 -0.1710 0.132 Uiso calc R 1 1 . .
    H H20C 0.8961 0.1999 -0.2264 0.132 Uiso calc R 1 1 . .
    C C21 0.9067(6) 0.3704(6) -0.2135(3) 0.094(3) Uani d . 1 1 . .
    H H21A 0.8732 0.3513 -0.2645 0.141 Uiso calc R 1 1 . .
    H H21B 0.9799 0.3802 -0.2058 0.141 Uiso calc R 1 1 . .
    H H21C 0.8745 0.4227 -0.2051 0.141 Uiso calc R 1 1 . .
    C C22 0.9649(4) 0.3015(4) 0.1220(3) 0.0466(15) Uani d . 1 1 . .
    C C23 0.9530(4) 0.2195(4) 0.1472(3) 0.0510(16) Uani d . 1 1 . .
    H H23A 0.9622 0.1727 0.1192 0.061 Uiso calc R 1 1 . .
    C C24 0.9282(5) 0.2059(5) 0.2119(3) 0.0624(19) Uani d . 1 1 . .
    H H24A 0.9172 0.1508 0.2267 0.075 Uiso calc R 1 1 . .
    C C25 0.9201(6) 0.2743(6) 0.2539(4) 0.076(2) Uani d . 1 1 . .
    C C26 0.9361(6) 0.3550(5) 0.2344(4) 0.085(3) Uani d . 1 1 . .
    H H26A 0.9317 0.4006 0.2654 0.102 Uiso calc R 1 1 . .
    C C27 0.9590(5) 0.3699(5) 0.1683(3) 0.0634(19) Uani d . 1 1 . .
    H H27A 0.9703 0.4254 0.1547 0.076 Uiso calc R 1 1 . .
    C C28 1.1479(4) 0.4110(4) 0.0935(3) 0.0413(15) Uani d . 1 1 . .
    C C29 1.2151(5) 0.3607(5) 0.1487(3) 0.0600(19) Uani d . 1 1 . .
    H H29A 1.2021 0.3023 0.1487 0.072 Uiso calc R 1 1 . .
    C C30 1.3012(5) 0.3941(5) 0.2041(3) 0.0617(19) Uani d . 1 1 . .
    H H30A 1.3442 0.3585 0.2410 0.074 Uiso calc R 1 1 . .
    C C31 1.3229(5) 0.4797(5) 0.2044(4) 0.064(2) Uani d . 1 1 . .
    H H31A 1.3797 0.5031 0.2419 0.077 Uiso calc R 1 1 . .
    C C32 1.2592(6) 0.5301(5) 0.1483(4) 0.076(2) Uani d . 1 1 . .
    H H32A 1.2744 0.5879 0.1465 0.091 Uiso calc R 1 1 . .
    C C33 1.1727(5) 0.4959(4) 0.0944(4) 0.066(2) Uani d . 1 1 . .
    H H33A 1.1299 0.5317 0.0576 0.079 Uiso calc R 1 1 . .
    C C34 1.0917(5) 0.4326(4) -0.0816(3) 0.0473(16) Uani d . 1 1 . .
    C C35 1.2448(5) 0.4279(4) -0.1317(3) 0.0461(16) Uani d . 1 1 . .
    C C36 1.2423(5) 0.5113(5) -0.1550(3) 0.065(2) Uani d . 1 1 . .
    H H36A 1.1927 0.5488 -0.1475 0.078 Uiso calc R 1 1 . .
    C C37 1.3131(6) 0.5401(5) -0.1895(4) 0.083(2) Uani d . 1 1 . .
    H H37A 1.3108 0.5969 -0.2047 0.099 Uiso calc R 1 1 . .
    C C38 1.3866(6) 0.4863(6) -0.2018(5) 0.092(3) Uani d . 1 1 . .
    H H38A 1.4332 0.5055 -0.2260 0.111 Uiso calc R 1 1 . .
    C C39 1.3895(6) 0.4029(6) -0.1773(4) 0.098(3) Uani d . 1 1 . .
    H H39A 1.4394 0.3657 -0.1845 0.118 Uiso calc R 1 1 . .
    C C40 1.3187(5) 0.3728(4) -0.1416(3) 0.0638(17) Uani d . 1 1 . .
    H H40A 1.3220 0.3165 -0.1249 0.077 Uiso calc R 1 1 . .
    F F2 0.6114(4) 0.3625(4) 0.1940(2) 0.1283(19) Uani d . 1 1 . .
    O O6 1.2025(3) 0.4521(3) 0.4415(2) 0.0669(13) Uani d . 1 1 . .
    O O7 1.2878(4) 0.3828(3) 0.5494(3) 0.0745(14) Uani d . 1 1 . .
    O O8 1.0404(3) 0.4435(3) 0.5251(2) 0.0538(11) Uani d . 1 1 . .
    O O9 0.8805(3) 0.4336(3) 0.5485(2) 0.0569(12) Uani d . 1 1 . .
    O O10 0.4265(4) 0.0903(3) 0.5996(3) 0.0900(18) Uani d . 1 1 . .
    N N3 0.5953(3) 0.3064(3) 0.5323(2) 0.0428(12) Uani d . 1 1 . .
    N N4 0.3355(4) 0.2088(3) 0.6058(2) 0.0492(13) Uani d . 1 1 . .
    H H4A 0.3292 0.2623 0.5944 0.059 Uiso calc R 1 1 . .
    C C41 1.3828(6) 0.4827(5) 0.4474(6) 0.117(3) Uani d . 1 1 . .
    H H41A 1.4120 0.4453 0.4897 0.176 Uiso calc R 1 1 . .
    H H41B 1.4316 0.5279 0.4485 0.176 Uiso calc R 1 1 . .
    H H41C 1.3692 0.4511 0.4011 0.176 Uiso calc R 1 1 . .
    C C42 1.2913(6) 0.5694(5) 0.5232(4) 0.082(2) Uani d . 1 1 . .
    H H42A 1.3223 0.5332 0.5661 0.123 Uiso calc R 1 1 . .
    H H42B 1.2232 0.5877 0.5233 0.123 Uiso calc R 1 1 . .
    H H42C 1.3352 0.6185 0.5257 0.123 Uiso calc R 1 1 . .
    C C43 1.2291(7) 0.5774(6) 0.3827(4) 0.119(3) Uani d . 1 1 . .
    H H43A 1.1636 0.5990 0.3855 0.178 Uiso calc R 1 1 . .
    H H43B 1.2167 0.5443 0.3373 0.178 Uiso calc R 1 1 . .
    H H43C 1.2748 0.6244 0.3820 0.178 Uiso calc R 1 1 . .
    C C44 1.2807(6) 0.5207(5) 0.4518(5) 0.075(2) Uani d . 1 1 . .
    C C45 1.2134(5) 0.3901(4) 0.4930(4) 0.0551(18) Uani d . 1 1 . .
    C C46 1.1176(5) 0.3347(4) 0.4751(3) 0.0635(19) Uani d . 1 1 . .
    H H46A 1.1383 0.2750 0.4793 0.076 Uiso calc R 1 1 . .
    H H46B 1.0734 0.3451 0.4235 0.076 Uiso calc R 1 1 . .
    C C47 1.0569(4) 0.3533(4) 0.5286(3) 0.0492(14) Uani d . 1 1 . .
    H H47A 1.0990 0.3370 0.5801 0.059 Uiso calc R 1 1 . .
    C C48 0.9528(4) 0.3085(4) 0.5073(3) 0.0550(17) Uani d . 1 1 . .
    H H48A 0.9642 0.2476 0.5162 0.066 Uiso calc R 1 1 . .
    H H48B 0.9164 0.3168 0.4538 0.066 Uiso calc R 1 1 . .
    C C49 0.8848(4) 0.3417(4) 0.5527(3) 0.0536(15) Uani d . 1 1 . .
    H H49A 0.9136 0.3233 0.6056 0.064 Uiso calc R 1 1 . .
    C C50 0.9811(5) 0.4750(5) 0.5716(4) 0.0564(18) Uani d . 1 1 . .
    C C51 0.9610(6) 0.5689(5) 0.5535(4) 0.087(2) Uani d . 1 1 . .
    H H51A 0.9225 0.5756 0.5008 0.130 Uiso calc R 1 1 . .
    H H51B 1.0268 0.5985 0.5650 0.130 Uiso calc R 1 1 . .
    H H51C 0.9211 0.5922 0.5834 0.130 Uiso calc R 1 1 . .
    C C52 1.0377(5) 0.4627(5) 0.6544(3) 0.088(3) Uani d . 1 1 . .
    H H52A 1.0511 0.4029 0.6648 0.133 Uiso calc R 1 1 . .
    H H52B 0.9951 0.4841 0.6832 0.133 Uiso calc R 1 1 . .
    H H52C 1.1031 0.4933 0.6683 0.133 Uiso calc R 1 1 . .
    C C53 0.7731(4) 0.3105(4) 0.5189(4) 0.067(2) Uani d . 1 1 . .
    H H53A 0.7525 0.3171 0.4644 0.080 Uiso calc R 1 1 . .
    H H53B 0.7714 0.2499 0.5295 0.080 Uiso calc R 1 1 . .
    C C54 0.6933(4) 0.3548(4) 0.5465(3) 0.0475(16) Uani d . 1 1 . .
    H H54A 0.7234 0.3648 0.6005 0.057 Uiso calc R 1 1 . .
    H H54B 0.6774 0.4101 0.5219 0.057 Uiso calc R 1 1 . .
    C C55 0.5303(4) 0.2801(4) 0.4605(3) 0.0438(15) Uani d . 1 1 . .
    C C56 0.4548(4) 0.2267(4) 0.4725(3) 0.0434(15) Uani d . 1 1 . .
    C C57 0.4755(4) 0.2202(4) 0.5526(3) 0.0456(16) Uani d . 1 1 . .
    C C58 0.5604(4) 0.2695(4) 0.5878(3) 0.0426(15) Uani d . 1 1 . .
    C C59 0.6099(5) 0.2903(4) 0.6695(3) 0.0544(17) Uani d . 1 1 . .
    H H59A 0.6856 0.2952 0.6785 0.065 Uiso calc R 1 1 . .
    C C60 0.5715(6) 0.3788(5) 0.6877(4) 0.098(3) Uani d . 1 1 . .
    H H60A 0.5829 0.4210 0.6538 0.146 Uiso calc R 1 1 . .
    H H60B 0.6097 0.3943 0.7389 0.146 Uiso calc R 1 1 . .
    H H60C 0.4979 0.3757 0.6817 0.146 Uiso calc R 1 1 . .
    C C61 0.5949(5) 0.2228(5) 0.7231(3) 0.080(2) Uani d . 1 1 . .
    H H61A 0.6283 0.2410 0.7743 0.120 Uiso calc R 1 1 . .
    H H61B 0.6255 0.1700 0.7143 0.120 Uiso calc R 1 1 . .
    H H61C 0.5212 0.2147 0.7146 0.120 Uiso calc R 1 1 . .
    C C62 0.5473(4) 0.3040(4) 0.3898(3) 0.0438(15) Uani d . 1 1 . .
    C C63 0.5648(4) 0.3885(4) 0.3714(3) 0.0481(15) Uani d . 1 1 . .
    H H63A 0.5609 0.4322 0.4042 0.058 Uiso calc R 1 1 . .
    C C64 0.5872(5) 0.4090(5) 0.3073(3) 0.0617(19) Uani d . 1 1 . .
    H H64A 0.6007 0.4653 0.2970 0.074 Uiso calc R 1 1 . .
    C C65 0.5893(6) 0.3445(6) 0.2586(4) 0.077(2) Uani d . 1 1 . .
    C C66 0.5680(6) 0.2596(6) 0.2715(4) 0.081(2) Uani d . 1 1 . .
    H H66A 0.5680 0.2170 0.2367 0.097 Uiso calc R 1 1 . .
    C C67 0.5470(5) 0.2406(5) 0.3373(3) 0.064(2) Uani d . 1 1 . .
    H H67A 0.5324 0.1844 0.3469 0.076 Uiso calc R 1 1 . .
    C C68 0.3636(5) 0.1904(4) 0.4129(3) 0.0460(16) Uani d . 1 1 . .
    C C69 0.2946(5) 0.2440(4) 0.3621(3) 0.0582(19) Uani d . 1 1 . .
    H H69A 0.3052 0.3028 0.3663 0.070 Uiso calc R 1 1 . .
    C C70 0.2103(5) 0.2119(5) 0.3053(4) 0.073(2) Uani d . 1 1 . .
    H H70A 0.1664 0.2491 0.2703 0.088 Uiso calc R 1 1 . .
    C C71 0.1900(5) 0.1250(5) 0.2995(4) 0.069(2) Uani d . 1 1 . .
    H H71A 0.1328 0.1033 0.2613 0.083 Uiso calc R 1 1 . .
    C C72 0.2570(5) 0.0709(5) 0.3520(4) 0.088(3) Uani d . 1 1 . .
    H H72A 0.2442 0.0124 0.3490 0.106 Uiso calc R 1 1 . .
    C C73 0.3423(6) 0.1024(4) 0.4086(4) 0.075(2) Uani d . 1 1 . .
    H H73A 0.3857 0.0654 0.4440 0.090 Uiso calc R 1 1 . .
    C C74 0.4107(5) 0.1659(4) 0.5892(3) 0.0488(16) Uani d . 1 1 . .
    C C75 0.2655(5) 0.1746(5) 0.6406(3) 0.0581(19) Uani d . 1 1 . .
    C C76 0.2330(5) 0.0916(5) 0.6325(4) 0.079(2) Uani d . 1 1 . .
    H H76A 0.2575 0.0541 0.6032 0.095 Uiso calc R 1 1 . .
    C C77 0.1621(8) 0.0630(7) 0.6688(6) 0.130(4) Uani d . 1 1 . .
    H H77A 0.1370 0.0071 0.6622 0.156 Uiso calc R 1 1 . .
    C C78 0.1306(8) 0.1185(8) 0.7140(6) 0.129(4) Uani d . 1 1 . .
    H H78A 0.0854 0.0992 0.7394 0.155 Uiso calc R 1 1 . .
    C C79 0.1634(6) 0.2008(7) 0.7228(4) 0.099(3) Uani d . 1 1 . .
    H H79A 0.1389 0.2378 0.7526 0.119 Uiso calc R 1 1 . .
    C C80 0.2318(5) 0.2296(4) 0.6884(3) 0.0667(18) Uani d . 1 1 . .
    H H80A 0.2566 0.2854 0.6962 0.080 Uiso calc R 1 1 . .
loop_
    _atom_site_aniso_label
    _atom_site_aniso_U_11
    _atom_site_aniso_U_22
    _atom_site_aniso_U_33
    _atom_site_aniso_U_12
    _atom_site_aniso_U_13
    _atom_site_aniso_U_23
    O1 0.054(3) 0.057(3) 0.076(3) -0.001(2) 0.032(2) 0.011(3)
    O2 0.052(3) 0.057(3) 0.089(3) 0.001(2) 0.024(2) 0.008(3)
    O3 0.045(2) 0.056(3) 0.047(2) 0.000(2) 0.0183(19) -0.005(2)
    O4 0.043(2) 0.054(3) 0.052(2) -0.008(2) 0.0231(18) -0.007(2)
    O5 0.098(4) 0.051(3) 0.143(5) 0.026(3) 0.080(4) 0.045(3)
    F1 0.181(5) 0.182(5) 0.072(3) -0.043(4) 0.082(3) -0.012(3)
    N1 0.040(3) 0.049(3) 0.043(3) -0.009(2) 0.020(2) 0.002(3)
    N2 0.046(3) 0.042(3) 0.063(3) 0.002(3) 0.027(3) 0.008(3)
    C1 0.082(5) 0.072(6) 0.158(8) -0.004(5) 0.079(6) 0.011(5)
    C2 0.111(7) 0.077(6) 0.130(7) 0.003(5) 0.065(6) 0.029(6)
    C3 0.129(8) 0.075(6) 0.100(6) -0.010(6) 0.028(6) -0.010(6)
    C4 0.049(4) 0.044(4) 0.094(5) -0.009(4) 0.026(4) 0.004(4)
    C5 0.046(4) 0.052(5) 0.068(4) 0.002(4) 0.026(3) 0.000(4)
    C6 0.052(4) 0.061(5) 0.056(4) -0.010(4) 0.024(3) -0.010(3)
    C7 0.043(3) 0.060(4) 0.062(4) -0.007(3) 0.026(3) -0.001(3)
    C8 0.043(3) 0.085(5) 0.062(4) -0.020(4) 0.024(3) -0.025(4)
    C9 0.043(3) 0.064(4) 0.040(3) -0.015(3) 0.013(3) -0.005(3)
    C10 0.038(3) 0.053(4) 0.057(4) -0.005(3) 0.021(3) -0.007(3)
    C11 0.069(4) 0.085(5) 0.049(4) -0.023(4) 0.018(3) -0.024(4)
    C12 0.066(4) 0.041(4) 0.096(5) -0.001(3) 0.037(4) -0.007(4)
    C13 0.044(4) 0.066(5) 0.062(4) -0.015(3) 0.031(3) -0.006(4)
    C14 0.046(3) 0.055(4) 0.043(3) -0.011(3) 0.017(3) -0.013(3)
    C15 0.043(3) 0.044(4) 0.039(3) -0.003(3) 0.016(3) 0.004(3)
    C16 0.032(3) 0.038(4) 0.057(4) -0.003(3) 0.014(3) -0.001(3)
    C17 0.039(3) 0.044(4) 0.043(3) 0.008(3) 0.026(3) 0.010(3)
    C18 0.046(4) 0.042(4) 0.044(3) -0.007(3) 0.020(3) -0.002(3)
    C19 0.045(4) 0.087(5) 0.041(3) -0.015(4) 0.018(3) -0.011(4)
    C20 0.106(6) 0.099(7) 0.069(5) -0.003(6) 0.040(4) -0.029(5)
    C21 0.092(6) 0.125(7) 0.064(4) -0.013(6) 0.021(4) 0.013(5)
    C22 0.041(3) 0.049(4) 0.051(4) -0.002(3) 0.017(3) -0.006(3)
    C23 0.051(4) 0.050(4) 0.052(4) -0.006(3) 0.016(3) -0.005(3)
    C24 0.061(4) 0.075(5) 0.056(4) -0.010(4) 0.025(3) 0.007(4)
    C25 0.092(5) 0.097(7) 0.049(4) -0.015(5) 0.037(4) 0.003(4)
    C26 0.120(7) 0.071(6) 0.080(5) -0.006(5) 0.053(5) -0.022(5)
    C27 0.091(5) 0.055(5) 0.059(4) -0.013(4) 0.045(4) -0.006(4)
    C28 0.040(3) 0.042(4) 0.049(3) -0.010(3) 0.025(3) 0.002(3)
    C29 0.048(4) 0.063(5) 0.063(4) -0.013(4) 0.010(3) 0.003(4)
    C30 0.058(4) 0.058(5) 0.060(4) -0.015(4) 0.007(3) 0.008(4)
    C31 0.058(4) 0.061(5) 0.064(5) -0.013(4) 0.007(4) 0.005(4)
    C32 0.079(5) 0.049(5) 0.089(5) -0.015(4) 0.011(5) 0.015(4)
    C33 0.052(4) 0.057(5) 0.074(5) -0.001(4) 0.001(4) 0.015(4)
    C34 0.046(4) 0.049(5) 0.052(4) 0.008(3) 0.023(3) 0.010(3)
    C35 0.047(4) 0.055(5) 0.038(3) -0.009(3) 0.016(3) 0.000(3)
    C36 0.063(4) 0.063(5) 0.071(4) 0.003(4) 0.026(4) 0.023(4)
    C37 0.075(5) 0.083(6) 0.105(6) -0.025(5) 0.050(5) 0.021(5)
    C38 0.088(6) 0.106(8) 0.109(7) -0.008(6) 0.070(5) 0.021(6)
    C39 0.086(6) 0.108(7) 0.132(7) 0.007(5) 0.078(5) 0.009(6)
    C40 0.080(4) 0.053(4) 0.077(4) 0.011(4) 0.051(4) 0.003(4)
    F2 0.190(5) 0.147(5) 0.079(3) -0.012(4) 0.087(3) 0.003(3)
    O6 0.061(3) 0.066(3) 0.081(3) -0.008(3) 0.033(2) 0.004(3)
    O7 0.059(3) 0.048(3) 0.110(4) -0.002(3) 0.018(3) 0.022(3)
    O8 0.050(2) 0.052(3) 0.063(3) -0.014(2) 0.023(2) -0.004(2)
    O9 0.046(2) 0.051(3) 0.075(3) -0.010(2) 0.022(2) -0.008(2)
    O10 0.105(4) 0.044(3) 0.157(5) 0.011(3) 0.093(4) 0.024(3)
    N3 0.043(3) 0.051(3) 0.037(3) -0.011(3) 0.016(2) -0.007(2)
    N4 0.051(3) 0.046(3) 0.061(3) 0.006(3) 0.034(3) 0.008(3)
    C41 0.079(6) 0.078(6) 0.231(10) -0.012(5) 0.101(7) -0.005(7)
    C42 0.120(7) 0.043(5) 0.087(5) -0.016(5) 0.040(5) -0.009(4)
    C43 0.159(9) 0.104(7) 0.086(6) -0.024(7) 0.029(6) 0.043(6)
    C44 0.077(5) 0.047(5) 0.113(6) -0.013(4) 0.049(5) 0.005(5)
    C45 0.052(4) 0.042(4) 0.081(5) 0.006(4) 0.035(4) 0.007(4)
    C46 0.058(4) 0.067(5) 0.080(4) -0.021(4) 0.043(4) -0.009(4)
    C47 0.046(3) 0.047(4) 0.058(4) -0.001(3) 0.021(3) 0.004(3)
    C48 0.041(3) 0.052(4) 0.076(4) -0.006(3) 0.025(3) -0.006(3)
    C49 0.053(4) 0.051(4) 0.062(4) -0.010(3) 0.026(3) -0.008(3)
    C50 0.054(4) 0.062(5) 0.060(4) -0.011(4) 0.028(3) -0.014(4)
    C51 0.101(6) 0.057(5) 0.122(6) -0.007(4) 0.065(5) -0.008(5)
    C52 0.063(4) 0.128(7) 0.079(5) -0.033(5) 0.030(4) -0.044(5)
    C53 0.046(4) 0.050(5) 0.106(5) -0.007(4) 0.028(4) -0.022(4)
    C54 0.050(4) 0.048(4) 0.049(3) -0.015(3) 0.023(3) -0.007(3)
    C55 0.039(3) 0.042(4) 0.058(4) -0.003(3) 0.027(3) -0.005(3)
    C56 0.039(3) 0.037(4) 0.056(4) -0.001(3) 0.019(3) 0.006(3)
    C57 0.049(4) 0.042(4) 0.049(4) -0.001(3) 0.020(3) -0.001(3)
    C58 0.039(3) 0.050(4) 0.044(3) -0.003(3) 0.022(3) -0.001(3)
    C59 0.051(4) 0.070(5) 0.047(4) -0.011(4) 0.023(3) 0.004(4)
    C60 0.120(7) 0.102(7) 0.077(5) -0.011(6) 0.041(5) -0.040(5)
    C61 0.081(5) 0.111(7) 0.047(4) -0.017(5) 0.018(3) 0.016(4)
    C62 0.042(3) 0.048(4) 0.046(3) -0.013(3) 0.020(3) -0.002(3)
    C63 0.034(3) 0.057(4) 0.059(4) -0.007(3) 0.024(3) 0.005(3)
    C64 0.067(4) 0.066(5) 0.048(4) -0.020(4) 0.013(3) 0.010(4)
    C65 0.098(6) 0.097(7) 0.044(4) -0.001(5) 0.034(4) -0.001(5)
    C66 0.112(6) 0.082(6) 0.056(5) 0.004(5) 0.039(4) -0.015(4)
    C67 0.070(5) 0.058(5) 0.060(4) 0.003(4) 0.017(4) -0.003(4)
    C68 0.051(4) 0.049(4) 0.038(3) -0.009(3) 0.013(3) 0.003(3)
    C69 0.069(5) 0.033(4) 0.067(4) -0.007(3) 0.012(4) 0.006(3)
    C70 0.063(5) 0.067(6) 0.075(5) -0.008(4) 0.002(4) 0.020(4)
    C71 0.056(4) 0.071(6) 0.070(5) -0.020(4) 0.004(4) -0.006(4)
    C72 0.069(5) 0.057(5) 0.105(6) -0.017(4) -0.018(5) 0.015(5)
    C73 0.077(5) 0.042(5) 0.082(5) -0.014(4) -0.009(4) -0.001(4)
    C74 0.048(4) 0.045(4) 0.056(4) -0.010(4) 0.021(3) 0.005(3)
    C75 0.044(4) 0.077(6) 0.062(4) -0.003(4) 0.029(3) 0.008(4)
    C76 0.076(5) 0.065(5) 0.119(6) -0.019(4) 0.066(5) -0.003(5)
    C77 0.157(10) 0.092(8) 0.182(10) -0.025(7) 0.111(8) 0.004(7)
    C78 0.117(8) 0.156(12) 0.150(10) -0.020(8) 0.093(7) 0.022(9)
    C79 0.086(6) 0.133(8) 0.103(6) 0.019(6) 0.066(5) 0.007(6)
    C80 0.067(4) 0.076(5) 0.069(4) 0.011(4) 0.038(4) 0.016(4)
_geom_special_details
;
All e.s.d.'s (except the e.s.d. in the dihedral angle between two l.s. planes)
are estimated using the full covariance matrix. The cell e.s.d.'s are taken
into account individually in the estimation of e.s.d.'s in distances, angles
and torsion angles; correlations between e.s.d.'s in cell parameters are only
used when they are defined by crystal symmetry. An approximate (isotropic)
treatment of cell e.s.d.'s is used for estimating e.s.d.'s involving l.s.
planes.
;
loop_
    _geom_bond_atom_site_label_1
    _geom_bond_atom_site_label_2
    _geom_bond_site_symmetry_2
    _geom_bond_distance
    _geom_bond_publ_flag
    O1 C5 . 1.323(8) ?
    O1 C4 . 1.496(7) ?
    O2 C5 . 1.205(7) ?
    O3 C10 . 1.414(7) ?
    O3 C7 . 1.448(6) ?
    O4 C10 . 1.414(7) ?
    O4 C9 . 1.443(6) ?
    O5 C34 . 1.241(7) ?
    F1 C25 . 1.373(7) ?
    N1 C18 . 1.383(7) ?
    N1 C15 . 1.385(6) ?
    N1 C14 . 1.486(7) ?
    N2 C34 . 1.367(7) ?
    N2 C35 . 1.420(7) ?
    N2 H2A . 0.8600 ?
    C1 C4 . 1.477(9) ?
    C1 H1A . 0.9600 ?
    C1 H1B . 0.9600 ?
    C1 H1C . 0.9600 ?
    C2 C4 . 1.518(9) ?
    C2 H2B . 0.9600 ?
    C2 H2C . 0.9600 ?
    C2 H2D . 0.9600 ?
    C3 C4 . 1.496(9) ?
    C3 H3A . 0.9600 ?
    C3 H3B . 0.9600 ?
    C3 H3C . 0.9600 ?
    C5 C6 . 1.497(8) ?
    C6 C7 . 1.538(7) ?
    C6 H6A . 0.9700 ?
    C6 H6B . 0.9700 ?
    C7 C8 . 1.518(7) ?
    C7 H7A . 0.9800 ?
    C8 C9 . 1.522(7) ?
    C8 H8A . 0.9700 ?
    C8 H8B . 0.9700 ?
    C9 C13 . 1.511(7) ?
    C9 H9A . 0.9800 ?
    C10 C12 . 1.518(8) ?
    C10 C11 . 1.531(7) ?
    C11 H11A . 0.9600 ?
    C11 H11B . 0.9600 ?
    C11 H11C . 0.9600 ?
    C12 H12A . 0.9600 ?
    C12 H12B . 0.9600 ?
    C12 H12C . 0.9600 ?
    C13 C14 . 1.507(8) ?
    C13 H13A . 0.9700 ?
    C13 H13B . 0.9700 ?
    C14 H14A . 0.9700 ?
    C14 H14B . 0.9700 ?
    C15 C16 . 1.375(7) ?
    C15 C22 . 1.477(7) ?
    C16 C17 . 1.410(7) ?
    C16 C28 . 1.473(7) ?
    C17 C18 . 1.370(7) ?
    C17 C34 . 1.487(8) ?
    C18 C19 . 1.500(7) ?
    C19 C20 . 1.514(9) ?
    C19 C21 . 1.544(9) ?
    C19 H19A . 0.9800 ?
    C20 H20A . 0.9600 ?
    C20 H20B . 0.9600 ?
    C20 H20C . 0.9600 ?
    C21 H21A . 0.9600 ?
    C21 H21B . 0.9600 ?
    C21 H21C . 0.9600 ?
    C22 C27 . 1.392(8) ?
    C22 C23 . 1.393(8) ?
    C23 C24 . 1.367(7) ?
    C23 H23A . 0.9300 ?
    C24 C25 . 1.350(9) ?
    C24 H24A . 0.9300 ?
    C25 C26 . 1.350(10) ?
    C26 C27 . 1.382(8) ?
    C26 H26A . 0.9300 ?
    C27 H27A . 0.9300 ?
    C28 C33 . 1.367(8) ?
    C28 C29 . 1.379(8) ?
    C29 C30 . 1.384(7) ?
    C29 H29A . 0.9300 ?
    C30 C31 . 1.369(9) ?
    C30 H30A . 0.9300 ?
    C31 C32 . 1.369(8) ?
    C31 H31A . 0.9300 ?
    C32 C33 . 1.379(8) ?
    C32 H32A . 0.9300 ?
    C33 H33A . 0.9300 ?
    C35 C40 . 1.371(8) ?
    C35 C36 . 1.372(8) ?
    C36 C37 . 1.383(8) ?
    C36 H36A . 0.9300 ?
    C37 C38 . 1.371(10) ?
    C37 H37A . 0.9300 ?
    C38 C39 . 1.378(10) ?
    C38 H38A . 0.9300 ?
    C39 C40 . 1.405(8) ?
    C39 H39A . 0.9300 ?
    C40 H40A . 0.9300 ?
    F2 C65 . 1.359(7) ?
    O6 C45 . 1.339(7) ?
    O6 C44 . 1.472(8) ?
    O7 C45 . 1.204(7) ?
    O8 C47 . 1.425(6) ?
    O8 C50 . 1.438(7) ?
    O9 C50 . 1.436(7) ?
    O9 C49 . 1.439(6) ?
    O10 C74 . 1.205(7) ?
    N3 C58 . 1.391(7) ?
    N3 C55 . 1.406(6) ?
    N3 C54 . 1.468(6) ?
    N4 C74 . 1.330(7) ?
    N4 C75 . 1.408(7) ?
    N4 H4A . 0.8600 ?
    C41 C44 . 1.521(9) ?
    C41 H41A . 0.9600 ?
    C41 H41B . 0.9600 ?
    C41 H41C . 0.9600 ?
    C42 C44 . 1.500(9) ?
    C42 H42A . 0.9600 ?
    C42 H42B . 0.9600 ?
    C42 H42C . 0.9600 ?
    C43 C44 . 1.535(9) ?
    C43 H43A . 0.9600 ?
    C43 H43B . 0.9600 ?
    C43 H43C . 0.9600 ?
    C45 C46 . 1.498(8) ?
    C46 C47 . 1.504(7) ?
    C46 H46A . 0.9700 ?
    C46 H46B . 0.9700 ?
    C47 C48 . 1.501(6) ?
    C47 H47A . 0.9800 ?
    C48 C49 . 1.521(7) ?
    C48 H48A . 0.9700 ?
    C48 H48B . 0.9700 ?
    C49 C53 . 1.512(7) ?
    C49 H49A . 0.9800 ?
    C50 C52 . 1.501(8) ?
    C50 C51 . 1.510(9) ?
    C51 H51A . 0.9600 ?
    C51 H51B . 0.9600 ?
    C51 H51C . 0.9600 ?
    C52 H52A . 0.9600 ?
    C52 H52B . 0.9600 ?
    C52 H52C . 0.9600 ?
    C53 C54 . 1.498(8) ?
    C53 H53A . 0.9700 ?
    C53 H53B . 0.9700 ?
    C54 H54A . 0.9700 ?
    C54 H54B . 0.9700 ?
    C55 C56 . 1.386(7) ?
    C55 C62 . 1.456(7) ?
    C56 C57 . 1.433(7) ?
    C56 C68 . 1.481(7) ?
    C57 C58 . 1.360(7) ?
    C57 C74 . 1.525(8) ?
    C58 C59 . 1.491(7) ?
    C59 C61 . 1.510(8) ?
    C59 C60 . 1.552(9) ?
    C59 H59A . 0.9800 ?
    C60 H60A . 0.9600 ?
    C60 H60B . 0.9600 ?
    C60 H60C . 0.9600 ?
    C61 H61A . 0.9600 ?
    C61 H61B . 0.9600 ?
    C61 H61C . 0.9600 ?
    C62 C67 . 1.393(8) ?
    C62 C63 . 1.404(8) ?
    C63 C64 . 1.361(7) ?
    C63 H63A . 0.9300 ?
    C64 C65 . 1.363(9) ?
    C64 H64A . 0.9300 ?
    C65 C66 . 1.396(10) ?
    C66 C67 . 1.377(9) ?
    C66 H66A . 0.9300 ?
    C67 H67A . 0.9300 ?
    C68 C69 . 1.378(8) ?
    C68 C73 . 1.401(8) ?
    C69 C70 . 1.375(8) ?
    C69 H69A . 0.9300 ?
    C70 C71 . 1.384(9) ?
    C70 H70A . 0.9300 ?
    C71 C72 . 1.386(8) ?
    C71 H71A . 0.9300 ?
    C72 C73 . 1.378(8) ?
    C72 H72A . 0.9300 ?
    C73 H73A . 0.9300 ?
    C75 C76 . 1.363(9) ?
    C75 C80 . 1.411(8) ?
    C76 C77 . 1.407(10) ?
    C76 H76A . 0.9300 ?
    C77 C78 . 1.368(13) ?
    C77 H77A . 0.9300 ?
    C78 C79 . 1.354(13) ?
    C78 H78A . 0.9300 ?
    C79 C80 . 1.356(9) ?
    C79 H79A . 0.9300 ?
    C80 H80A . 0.9300 ?
loop_
    _geom_angle_atom_site_label_1
    _geom_angle_atom_site_label_2
    _geom_angle_atom_site_label_3
    _geom_angle_site_symmetry_1
    _geom_angle_site_symmetry_3
    _geom_angle
    _geom_angle_publ_flag
    C5 O1 C4 . . 121.7(5) ?
    C10 O3 C7 . . 114.7(4) ?
    C10 O4 C9 . . 114.9(4) ?
    C18 N1 C15 . . 109.4(5) ?
    C18 N1 C14 . . 125.8(4) ?
    C15 N1 C14 . . 124.3(4) ?
    C34 N2 C35 . . 129.1(5) ?
    C34 N2 H2A . . 115.5 ?
    C35 N2 H2A . . 115.5 ?
    C4 C1 H1A . . 109.5 ?
    C4 C1 H1B . . 109.5 ?
    H1A C1 H1B . . 109.5 ?
    C4 C1 H1C . . 109.5 ?
    H1A C1 H1C . . 109.5 ?
    H1B C1 H1C . . 109.5 ?
    C4 C2 H2B . . 109.5 ?
    C4 C2 H2C . . 109.5 ?
    H2B C2 H2C . . 109.5 ?
    C4 C2 H2D . . 109.5 ?
    H2B C2 H2D . . 109.5 ?
    H2C C2 H2D . . 109.5 ?
    C4 C3 H3A . . 109.5 ?
    C4 C3 H3B . . 109.5 ?
    H3A C3 H3B . . 109.5 ?
    C4 C3 H3C . . 109.5 ?
    H3A C3 H3C . . 109.5 ?
    H3B C3 H3C . . 109.5 ?
    C1 C4 O1 . . 109.8(6) ?
    C1 C4 C3 . . 114.4(7) ?
    O1 C4 C3 . . 109.2(6) ?
    C1 C4 C2 . . 109.8(6) ?
    O1 C4 C2 . . 101.7(5) ?
    C3 C4 C2 . . 111.0(6) ?
    O2 C5 O1 . . 124.5(6) ?
    O2 C5 C6 . . 124.2(7) ?
    O1 C5 C6 . . 111.3(6) ?
    C5 C6 C7 . . 109.3(5) ?
    C5 C6 H6A . . 109.8 ?
    C7 C6 H6A . . 109.8 ?
    C5 C6 H6B . . 109.8 ?
    C7 C6 H6B . . 109.8 ?
    H6A C6 H6B . . 108.3 ?
    O3 C7 C8 . . 109.1(4) ?
    O3 C7 C6 . . 106.1(4) ?
    C8 C7 C6 . . 112.8(5) ?
    O3 C7 H7A . . 109.6 ?
    C8 C7 H7A . . 109.6 ?
    C6 C7 H7A . . 109.6 ?
    C7 C8 C9 . . 109.3(5) ?
    C7 C8 H8A . . 109.8 ?
    C9 C8 H8A . . 109.8 ?
    C7 C8 H8B . . 109.8 ?
    C9 C8 H8B . . 109.8 ?
    H8A C8 H8B . . 108.3 ?
    O4 C9 C13 . . 107.2(4) ?
    O4 C9 C8 . . 109.1(4) ?
    C13 C9 C8 . . 111.4(5) ?
    O4 C9 H9A . . 109.7 ?
    C13 C9 H9A . . 109.7 ?
    C8 C9 H9A . . 109.7 ?
    O3 C10 O4 . . 110.9(5) ?
    O3 C10 C12 . . 110.7(5) ?
    O4 C10 C12 . . 113.4(5) ?
    O3 C10 C11 . . 104.3(5) ?
    O4 C10 C11 . . 106.7(5) ?
    C12 C10 C11 . . 110.5(6) ?
    C10 C11 H11A . . 109.5 ?
    C10 C11 H11B . . 109.5 ?
    H11A C11 H11B . . 109.5 ?
    C10 C11 H11C . . 109.5 ?
    H11A C11 H11C . . 109.5 ?
    H11B C11 H11C . . 109.5 ?
    C10 C12 H12A . . 109.5 ?
    C10 C12 H12B . . 109.5 ?
    H12A C12 H12B . . 109.5 ?
    C10 C12 H12C . . 109.5 ?
    H12A C12 H12C . . 109.5 ?
    H12B C12 H12C . . 109.5 ?
    C14 C13 C9 . . 113.3(6) ?
    C14 C13 H13A . . 108.9 ?
    C9 C13 H13A . . 108.9 ?
    C14 C13 H13B . . 108.9 ?
    C9 C13 H13B . . 108.9 ?
    H13A C13 H13B . . 107.7 ?
    N1 C14 C13 . . 113.2(5) ?
    N1 C14 H14A . . 108.9 ?
    C13 C14 H14A . . 108.9 ?
    N1 C14 H14B . . 108.9 ?
    C13 C14 H14B . . 108.9 ?
    H14A C14 H14B . . 107.8 ?
    C16 C15 N1 . . 107.6(5) ?
    C16 C15 C22 . . 129.4(5) ?
    N1 C15 C22 . . 122.5(5) ?
    C15 C16 C17 . . 107.3(5) ?
    C15 C16 C28 . . 125.2(5) ?
    C17 C16 C28 . . 127.3(5) ?
    C18 C17 C16 . . 108.8(5) ?
    C18 C17 C34 . . 127.8(5) ?
    C16 C17 C34 . . 123.4(5) ?
    C17 C18 N1 . . 107.0(5) ?
    C17 C18 C19 . . 132.0(5) ?
    N1 C18 C19 . . 120.6(5) ?
    C18 C19 C20 . . 111.7(5) ?
    C18 C19 C21 . . 111.8(5) ?
    C20 C19 C21 . . 109.9(5) ?
    C18 C19 H19A . . 107.8 ?
    C20 C19 H19A . . 107.8 ?
    C21 C19 H19A . . 107.8 ?
    C19 C20 H20A . . 109.5 ?
    C19 C20 H20B . . 109.5 ?
    H20A C20 H20B . . 109.5 ?
    C19 C20 H20C . . 109.5 ?
    H20A C20 H20C . . 109.5 ?
    H20B C20 H20C . . 109.5 ?
    C19 C21 H21A . . 109.5 ?
    C19 C21 H21B . . 109.5 ?
    H21A C21 H21B . . 109.5 ?
    C19 C21 H21C . . 109.5 ?
    H21A C21 H21C . . 109.5 ?
    H21B C21 H21C . . 109.5 ?
    C27 C22 C23 . . 117.5(5) ?
    C27 C22 C15 . . 119.0(6) ?
    C23 C22 C15 . . 123.4(6) ?
    C24 C23 C22 . . 121.9(6) ?
    C24 C23 H23A . . 119.1 ?
    C22 C23 H23A . . 119.1 ?
    C25 C24 C23 . . 118.4(7) ?
    C25 C24 H24A . . 120.8 ?
    C23 C24 H24A . . 120.8 ?
    C26 C25 C24 . . 122.3(6) ?
    C26 C25 F1 . . 118.9(8) ?
    C24 C25 F1 . . 118.7(8) ?
    C25 C26 C27 . . 119.8(7) ?
    C25 C26 H26A . . 120.1 ?
    C27 C26 H26A . . 120.1 ?
    C26 C27 C22 . . 119.8(7) ?
    C26 C27 H27A . . 120.1 ?
    C22 C27 H27A . . 120.1 ?
    C33 C28 C29 . . 116.4(6) ?
    C33 C28 C16 . . 122.9(6) ?
    C29 C28 C16 . . 120.6(6) ?
    C28 C29 C30 . . 122.3(7) ?
    C28 C29 H29A . . 118.8 ?
    C30 C29 H29A . . 118.8 ?
    C31 C30 C29 . . 119.9(7) ?
    C31 C30 H30A . . 120.1 ?
    C29 C30 H30A . . 120.1 ?
    C30 C31 C32 . . 118.6(7) ?
    C30 C31 H31A . . 120.7 ?
    C32 C31 H31A . . 120.7 ?
    C31 C32 C33 . . 120.6(7) ?
    C31 C32 H32A . . 119.7 ?
    C33 C32 H32A . . 119.7 ?
    C28 C33 C32 . . 122.1(6) ?
    C28 C33 H33A . . 119.0 ?
    C32 C33 H33A . . 119.0 ?
    O5 C34 N2 . . 121.7(6) ?
    O5 C34 C17 . . 122.9(6) ?
    N2 C34 C17 . . 115.4(5) ?
    C40 C35 C36 . . 120.0(6) ?
    C40 C35 N2 . . 116.4(6) ?
    C36 C35 N2 . . 123.5(6) ?
    C35 C36 C37 . . 120.3(7) ?
    C35 C36 H36A . . 119.8 ?
    C37 C36 H36A . . 119.8 ?
    C38 C37 C36 . . 121.2(8) ?
    C38 C37 H37A . . 119.4 ?
    C36 C37 H37A . . 119.4 ?
    C37 C38 C39 . . 118.0(7) ?
    C37 C38 H38A . . 121.0 ?
    C39 C38 H38A . . 121.0 ?
    C38 C39 C40 . . 121.6(7) ?
    C38 C39 H39A . . 119.2 ?
    C40 C39 H39A . . 119.2 ?
    C35 C40 C39 . . 118.8(7) ?
    C35 C40 H40A . . 120.6 ?
    C39 C40 H40A . . 120.6 ?
    C45 O6 C44 . . 121.6(5) ?
    C47 O8 C50 . . 114.8(5) ?
    C50 O9 C49 . . 114.6(5) ?
    C58 N3 C55 . . 109.4(4) ?
    C58 N3 C54 . . 125.2(4) ?
    C55 N3 C54 . . 124.9(4) ?
    C74 N4 C75 . . 125.8(6) ?
    C74 N4 H4A . . 117.1 ?
    C75 N4 H4A . . 117.1 ?
    C44 C41 H41A . . 109.5 ?
    C44 C41 H41B . . 109.5 ?
    H41A C41 H41B . . 109.5 ?
    C44 C41 H41C . . 109.5 ?
    H41A C41 H41C . . 109.5 ?
    H41B C41 H41C . . 109.5 ?
    C44 C42 H42A . . 109.5 ?
    C44 C42 H42B . . 109.5 ?
    H42A C42 H42B . . 109.5 ?
    C44 C42 H42C . . 109.5 ?
    H42A C42 H42C . . 109.5 ?
    H42B C42 H42C . . 109.5 ?
    C44 C43 H43A . . 109.5 ?
    C44 C43 H43B . . 109.5 ?
    H43A C43 H43B . . 109.5 ?
    C44 C43 H43C . . 109.5 ?
    H43A C43 H43C . . 109.5 ?
    H43B C43 H43C . . 109.5 ?
    O6 C44 C42 . . 110.4(6) ?
    O6 C44 C41 . . 109.1(6) ?
    C42 C44 C41 . . 114.5(7) ?
    O6 C44 C43 . . 101.5(6) ?
    C42 C44 C43 . . 110.0(7) ?
    C41 C44 C43 . . 110.7(7) ?
    O7 C45 O6 . . 124.5(6) ?
    O7 C45 C46 . . 123.7(7) ?
    O6 C45 C46 . . 111.7(6) ?
    C45 C46 C47 . . 110.4(5) ?
    C45 C46 H46A . . 109.6 ?
    C47 C46 H46A . . 109.6 ?
    C45 C46 H46B . . 109.6 ?
    C47 C46 H46B . . 109.6 ?
    H46A C46 H46B . . 108.1 ?
    O8 C47 C48 . . 109.4(4) ?
    O8 C47 C46 . . 105.7(5) ?
    C48 C47 C46 . . 113.1(5) ?
    O8 C47 H47A . . 109.5 ?
    C48 C47 H47A . . 109.5 ?
    C46 C47 H47A . . 109.5 ?
    C47 C48 C49 . . 111.6(5) ?
    C47 C48 H48A . . 109.3 ?
    C49 C48 H48A . . 109.3 ?
    C47 C48 H48B . . 109.3 ?
    C49 C48 H48B . . 109.3 ?
    H48A C48 H48B . . 108.0 ?
    O9 C49 C53 . . 106.4(5) ?
    O9 C49 C48 . . 109.4(5) ?
    C53 C49 C48 . . 110.5(5) ?
    O9 C49 H49A . . 110.2 ?
    C53 C49 H49A . . 110.2 ?
    C48 C49 H49A . . 110.2 ?
    O9 C50 O8 . . 108.4(5) ?
    O9 C50 C52 . . 111.7(5) ?
    O8 C50 C52 . . 112.3(5) ?
    O9 C50 C51 . . 106.7(6) ?
    O8 C50 C51 . . 107.1(6) ?
    C52 C50 C51 . . 110.5(6) ?
    C50 C51 H51A . . 109.5 ?
    C50 C51 H51B . . 109.5 ?
    H51A C51 H51B . . 109.5 ?
    C50 C51 H51C . . 109.5 ?
    H51A C51 H51C . . 109.5 ?
    H51B C51 H51C . . 109.5 ?
    C50 C52 H52A . . 109.5 ?
    C50 C52 H52B . . 109.5 ?
    H52A C52 H52B . . 109.5 ?
    C50 C52 H52C . . 109.5 ?
    H52A C52 H52C . . 109.5 ?
    H52B C52 H52C . . 109.5 ?
    C54 C53 C49 . . 115.6(5) ?
    C54 C53 H53A . . 108.4 ?
    C49 C53 H53A . . 108.4 ?
    C54 C53 H53B . . 108.4 ?
    C49 C53 H53B . . 108.4 ?
    H53A C53 H53B . . 107.4 ?
    N3 C54 C53 . . 113.5(5) ?
    N3 C54 H54A . . 108.9 ?
    C53 C54 H54A . . 108.9 ?
    N3 C54 H54B . . 108.9 ?
    C53 C54 H54B . . 108.9 ?
    H54A C54 H54B . . 107.7 ?
    C56 C55 N3 . . 106.7(5) ?
    C56 C55 C62 . . 129.3(5) ?
    N3 C55 C62 . . 123.9(5) ?
    C55 C56 C57 . . 107.6(5) ?
    C55 C56 C68 . . 125.8(5) ?
    C57 C56 C68 . . 126.4(5) ?
    C58 C57 C56 . . 108.5(5) ?
    C58 C57 C74 . . 127.6(5) ?
    C56 C57 C74 . . 123.9(5) ?
    C57 C58 N3 . . 107.9(5) ?
    C57 C58 C59 . . 130.5(5) ?
    N3 C58 C59 . . 121.5(5) ?
    C58 C59 C61 . . 114.4(6) ?
    C58 C59 C60 . . 110.3(5) ?
    C61 C59 C60 . . 110.7(5) ?
    C58 C59 H59A . . 107.0 ?
    C61 C59 H59A . . 107.0 ?
    C60 C59 H59A . . 107.0 ?
    C59 C60 H60A . . 109.5 ?
    C59 C60 H60B . . 109.5 ?
    H60A C60 H60B . . 109.5 ?
    C59 C60 H60C . . 109.5 ?
    H60A C60 H60C . . 109.5 ?
    H60B C60 H60C . . 109.5 ?
    C59 C61 H61A . . 109.5 ?
    C59 C61 H61B . . 109.5 ?
    H61A C61 H61B . . 109.5 ?
    C59 C61 H61C . . 109.5 ?
    H61A C61 H61C . . 109.5 ?
    H61B C61 H61C . . 109.5 ?
    C67 C62 C63 . . 117.5(5) ?
    C67 C62 C55 . . 119.1(6) ?
    C63 C62 C55 . . 123.4(6) ?
    C64 C63 C62 . . 122.5(6) ?
    C64 C63 H63A . . 118.7 ?
    C62 C63 H63A . . 118.7 ?
    C63 C64 C65 . . 117.9(7) ?
    C63 C64 H64A . . 121.1 ?
    C65 C64 H64A . . 121.1 ?
    F2 C65 C64 . . 119.6(8) ?
    F2 C65 C66 . . 117.7(7) ?
    C64 C65 C66 . . 122.7(7) ?
    C67 C66 C65 . . 118.1(7) ?
    C67 C66 H66A . . 120.9 ?
    C65 C66 H66A . . 120.9 ?
    C66 C67 C62 . . 121.1(7) ?
    C66 C67 H67A . . 119.4 ?
    C62 C67 H67A . . 119.4 ?
    C69 C68 C73 . . 118.5(6) ?
    C69 C68 C56 . . 119.8(6) ?
    C73 C68 C56 . . 121.6(6) ?
    C70 C69 C68 . . 121.1(6) ?
    C70 C69 H69A . . 119.5 ?
    C68 C69 H69A . . 119.5 ?
    C69 C70 C71 . . 120.7(7) ?
    C69 C70 H70A . . 119.6 ?
    C71 C70 H70A . . 119.6 ?
    C70 C71 C72 . . 118.5(7) ?
    C70 C71 H71A . . 120.8 ?
    C72 C71 H71A . . 120.8 ?
    C73 C72 C71 . . 121.2(7) ?
    C73 C72 H72A . . 119.4 ?
    C71 C72 H72A . . 119.4 ?
    C72 C73 C68 . . 119.9(7) ?
    C72 C73 H73A . . 120.0 ?
    C68 C73 H73A . . 120.0 ?
    O10 C74 N4 . . 124.5(6) ?
    O10 C74 C57 . . 121.4(6) ?
    N4 C74 C57 . . 114.1(6) ?
    C76 C75 N4 . . 123.2(7) ?
    C76 C75 C80 . . 119.7(6) ?
    N4 C75 C80 . . 117.1(6) ?
    C75 C76 C77 . . 119.4(8) ?
    C75 C76 H76A . . 120.3 ?
    C77 C76 H76A . . 120.3 ?
    C78 C77 C76 . . 119.1(9) ?
    C78 C77 H77A . . 120.5 ?
    C76 C77 H77A . . 120.5 ?
    C79 C78 C77 . . 121.7(10) ?
    C79 C78 H78A . . 119.2 ?
    C77 C78 H78A . . 119.2 ?
    C78 C79 C80 . . 120.1(9) ?
    C78 C79 H79A . . 119.9 ?
    C80 C79 H79A . . 119.9 ?
    C79 C80 C75 . . 120.0(8) ?
    C79 C80 H80A . . 120.0 ?
    C75 C80 H80A . . 120.0 ?
loop_
    _geom_torsion_atom_site_label_1
    _geom_torsion_atom_site_label_2
    _geom_torsion_atom_site_label_3
    _geom_torsion_atom_site_label_4
    _geom_torsion_site_symmetry_1
    _geom_torsion_site_symmetry_2
    _geom_torsion_site_symmetry_3
    _geom_torsion_site_symmetry_4
    _geom_torsion
    _geom_torsion_publ_flag
    C5 O1 C4 C1 . . . . -62.9(8) ?
    C5 O1 C4 C3 . . . . 63.3(8) ?
    C5 O1 C4 C2 . . . . -179.3(5) ?
    C4 O1 C5 O2 . . . . 3.0(10) ?
    C4 O1 C5 C6 . . . . -177.5(5) ?
    O2 C5 C6 C7 . . . . -114.3(7) ?
    O1 C5 C6 C7 . . . . 66.2(6) ?
    C10 O3 C7 C8 . . . . 56.0(6) ?
    C10 O3 C7 C6 . . . . 177.8(5) ?
    C5 C6 C7 O3 . . . . 46.2(6) ?
    C5 C6 C7 C8 . . . . 165.5(5) ?
    O3 C7 C8 C9 . . . . -54.3(6) ?
    C6 C7 C8 C9 . . . . -171.9(5) ?
    C10 O4 C9 C13 . . . . -176.5(5) ?
    C10 O4 C9 C8 . . . . -55.7(6) ?
    C7 C8 C9 O4 . . . . 54.2(6) ?
    C7 C8 C9 C13 . . . . 172.4(5) ?
    C7 O3 C10 O4 . . . . -55.2(6) ?
    C7 O3 C10 C12 . . . . 71.5(6) ?
    C7 O3 C10 C11 . . . . -169.7(5) ?
    C9 O4 C10 O3 . . . . 55.2(6) ?
    C9 O4 C10 C12 . . . . -70.0(6) ?
    C9 O4 C10 C11 . . . . 168.2(5) ?
    O4 C9 C13 C14 . . . . -69.7(6) ?
    C8 C9 C13 C14 . . . . 171.0(5) ?
    C18 N1 C14 C13 . . . . -101.0(6) ?
    C15 N1 C14 C13 . . . . 70.0(7) ?
    C9 C13 C14 N1 . . . . -165.0(4) ?
    C18 N1 C15 C16 . . . . -1.9(7) ?
    C14 N1 C15 C16 . . . . -174.1(5) ?
    C18 N1 C15 C22 . . . . 170.2(6) ?
    C14 N1 C15 C22 . . . . -2.0(9) ?
    N1 C15 C16 C17 . . . . 1.3(7) ?
    C22 C15 C16 C17 . . . . -170.1(6) ?
    N1 C15 C16 C28 . . . . -173.4(5) ?
    C22 C15 C16 C28 . . . . 15.2(10) ?
    C15 C16 C17 C18 . . . . -0.3(7) ?
    C28 C16 C17 C18 . . . . 174.3(6) ?
    C15 C16 C17 C34 . . . . 178.1(5) ?
    C28 C16 C17 C34 . . . . -7.3(10) ?
    C16 C17 C18 N1 . . . . -0.9(7) ?
    C34 C17 C18 N1 . . . . -179.2(6) ?
    C16 C17 C18 C19 . . . . -173.1(6) ?
    C34 C17 C18 C19 . . . . 8.7(11) ?
    C15 N1 C18 C17 . . . . 1.7(7) ?
    C14 N1 C18 C17 . . . . 173.8(5) ?
    C15 N1 C18 C19 . . . . 175.0(5) ?
    C14 N1 C18 C19 . . . . -12.9(9) ?
    C17 C18 C19 C20 . . . . 94.3(8) ?
    N1 C18 C19 C20 . . . . -77.0(7) ?
    C17 C18 C19 C21 . . . . -29.3(10) ?
    N1 C18 C19 C21 . . . . 159.3(6) ?
    C16 C15 C22 C27 . . . . 45.3(9) ?
    N1 C15 C22 C27 . . . . -124.9(6) ?
    C16 C15 C22 C23 . . . . -133.7(7) ?
    N1 C15 C22 C23 . . . . 56.0(8) ?
    C27 C22 C23 C24 . . . . 5.0(9) ?
    C15 C22 C23 C24 . . . . -175.9(5) ?
    C22 C23 C24 C25 . . . . -3.2(9) ?
    C23 C24 C25 C26 . . . . -0.3(11) ?
    C23 C24 C25 F1 . . . . 180.0(6) ?
    C24 C25 C26 C27 . . . . 1.7(13) ?
    F1 C25 C26 C27 . . . . -178.5(6) ?
    C25 C26 C27 C22 . . . . 0.3(12) ?
    C23 C22 C27 C26 . . . . -3.5(9) ?
    C15 C22 C27 C26 . . . . 177.4(6) ?
    C15 C16 C28 C33 . . . . -132.7(7) ?
    C17 C16 C28 C33 . . . . 53.7(9) ?
    C15 C16 C28 C29 . . . . 49.7(9) ?
    C17 C16 C28 C29 . . . . -123.9(7) ?
    C33 C28 C29 C30 . . . . 2.3(10) ?
    C16 C28 C29 C30 . . . . -180.0(6) ?
    C28 C29 C30 C31 . . . . -1.2(10) ?
    C29 C30 C31 C32 . . . . -1.3(11) ?
    C30 C31 C32 C33 . . . . 2.5(11) ?
    C29 C28 C33 C32 . . . . -1.1(11) ?
    C16 C28 C33 C32 . . . . -178.7(6) ?
    C31 C32 C33 C28 . . . . -1.3(12) ?
    C35 N2 C34 O5 . . . . 0.4(10) ?
    C35 N2 C34 C17 . . . . -179.9(5) ?
    C18 C17 C34 O5 . . . . 89.5(9) ?
    C16 C17 C34 O5 . . . . -88.5(8) ?
    C18 C17 C34 N2 . . . . -90.2(7) ?
    C16 C17 C34 N2 . . . . 91.8(7) ?
    C34 N2 C35 C40 . . . . -178.1(5) ?
    C34 N2 C35 C36 . . . . 2.1(9) ?
    C40 C35 C36 C37 . . . . 1.0(10) ?
    N2 C35 C36 C37 . . . . -179.3(5) ?
    C35 C36 C37 C38 . . . . 0.5(11) ?
    C36 C37 C38 C39 . . . . -1.3(13) ?
    C37 C38 C39 C40 . . . . 0.8(13) ?
    C36 C35 C40 C39 . . . . -1.5(9) ?
    N2 C35 C40 C39 . . . . 178.8(5) ?
    C38 C39 C40 C35 . . . . 0.6(12) ?
    C45 O6 C44 C42 . . . . -59.2(8) ?
    C45 O6 C44 C41 . . . . 67.4(8) ?
    C45 O6 C44 C43 . . . . -175.7(6) ?
    C44 O6 C45 O7 . . . . -3.1(10) ?
    C44 O6 C45 C46 . . . . 172.4(6) ?
    O7 C45 C46 C47 . . . . 69.0(8) ?
    O6 C45 C46 C47 . . . . -106.5(6) ?
    C50 O8 C47 C48 . . . . 56.8(6) ?
    C50 O8 C47 C46 . . . . 178.8(4) ?
    C45 C46 C47 O8 . . . . 52.7(7) ?
    C45 C46 C47 C48 . . . . 172.4(5) ?
    O8 C47 C48 C49 . . . . -51.4(6) ?
    C46 C47 C48 C49 . . . . -168.9(5) ?
    C50 O9 C49 C53 . . . . -174.3(5) ?
    C50 O9 C49 C48 . . . . -54.9(6) ?
    C47 C48 C49 O9 . . . . 50.6(6) ?
    C47 C48 C49 C53 . . . . 167.4(5) ?
    C49 O9 C50 O8 . . . . 57.7(6) ?
    C49 O9 C50 C52 . . . . -66.6(7) ?
    C49 O9 C50 C51 . . . . 172.7(5) ?
    C47 O8 C50 O9 . . . . -58.7(6) ?
    C47 O8 C50 C52 . . . . 65.1(7) ?
    C47 O8 C50 C51 . . . . -173.5(5) ?
    O9 C49 C53 C54 . . . . -47.4(7) ?
    C48 C49 C53 C54 . . . . -166.1(6) ?
    C58 N3 C54 C53 . . . . 112.1(6) ?
    C55 N3 C54 C53 . . . . -58.3(8) ?
    C49 C53 C54 N3 . . . . -161.4(5) ?
    C58 N3 C55 C56 . . . . 0.1(6) ?
    C54 N3 C55 C56 . . . . 171.8(5) ?
    C58 N3 C55 C62 . . . . -177.3(6) ?
    C54 N3 C55 C62 . . . . -5.6(9) ?
    N3 C55 C56 C57 . . . . -0.6(6) ?
    C62 C55 C56 C57 . . . . 176.6(6) ?
    N3 C55 C56 C68 . . . . 173.8(6) ?
    C62 C55 C56 C68 . . . . -9.0(10) ?
    C55 C56 C57 C58 . . . . 0.9(7) ?
    C68 C56 C57 C58 . . . . -173.5(6) ?
    C55 C56 C57 C74 . . . . -179.0(6) ?
    C68 C56 C57 C74 . . . . 6.6(10) ?
    C56 C57 C58 N3 . . . . -0.8(7) ?
    C74 C57 C58 N3 . . . . 179.1(6) ?
    C56 C57 C58 C59 . . . . 175.1(6) ?
    C74 C57 C58 C59 . . . . -5.0(11) ?
    C55 N3 C58 C57 . . . . 0.4(7) ?
    C54 N3 C58 C57 . . . . -171.3(5) ?
    C55 N3 C58 C59 . . . . -175.9(5) ?
    C54 N3 C58 C59 . . . . 12.4(9) ?
    C57 C58 C59 C61 . . . . 27.6(10) ?
    N3 C58 C59 C61 . . . . -157.0(6) ?
    C57 C58 C59 C60 . . . . -98.0(8) ?
    N3 C58 C59 C60 . . . . 77.5(7) ?
    C56 C55 C62 C67 . . . . -46.7(9) ?
    N3 C55 C62 C67 . . . . 130.1(6) ?
    C56 C55 C62 C63 . . . . 133.8(7) ?
    N3 C55 C62 C63 . . . . -49.4(8) ?
    C67 C62 C63 C64 . . . . -4.0(9) ?
    C55 C62 C63 C64 . . . . 175.6(5) ?
    C62 C63 C64 C65 . . . . 2.0(9) ?
    C63 C64 C65 F2 . . . . 180.0(6) ?
    C63 C64 C65 C66 . . . . 1.0(11) ?
    F2 C65 C66 C67 . . . . 179.1(6) ?
    C64 C65 C66 C67 . . . . -1.9(13) ?
    C65 C66 C67 C62 . . . . -0.2(11) ?
    C63 C62 C67 C66 . . . . 3.0(9) ?
    C55 C62 C67 C66 . . . . -176.6(6) ?
    C55 C56 C68 C69 . . . . -55.3(9) ?
    C57 C56 C68 C69 . . . . 118.1(7) ?
    C55 C56 C68 C73 . . . . 127.7(7) ?
    C57 C56 C68 C73 . . . . -58.9(10) ?
    C73 C68 C69 C70 . . . . -4.2(10) ?
    C56 C68 C69 C70 . . . . 178.7(6) ?
    C68 C69 C70 C71 . . . . 2.7(11) ?
    C69 C70 C71 C72 . . . . -0.4(12) ?
    C70 C71 C72 C73 . . . . -0.3(12) ?
    C71 C72 C73 C68 . . . . -1.2(13) ?
    C69 C68 C73 C72 . . . . 3.4(11) ?
    C56 C68 C73 C72 . . . . -179.5(7) ?
    C75 N4 C74 O10 . . . . 2.6(10) ?
    C75 N4 C74 C57 . . . . -179.2(5) ?
    C58 C57 C74 O10 . . . . -97.0(9) ?
    C56 C57 C74 O10 . . . . 82.9(9) ?
    C58 C57 C74 N4 . . . . 84.7(8) ?
    C56 C57 C74 N4 . . . . -95.4(7) ?
    C74 N4 C75 C76 . . . . -29.9(10) ?
    C74 N4 C75 C80 . . . . 147.5(6) ?
    N4 C75 C76 C77 . . . . -179.5(7) ?
    C80 C75 C76 C77 . . . . 3.2(11) ?
    C75 C76 C77 C78 . . . . -2.6(14) ?
    C76 C77 C78 C79 . . . . 2.0(17) ?
    C77 C78 C79 C80 . . . . -2.1(17) ?
    C78 C79 C80 C75 . . . . 2.7(12) ?
    C76 C75 C80 C79 . . . . -3.3(10) ?
    N4 C75 C80 C79 . . . . 179.2(6) ?
loop_
    _geom_hbond_atom_site_label_D
    _geom_hbond_atom_site_label_H
    _geom_hbond_atom_site_label_A
    _geom_hbond_site_symmetry_A
    _geom_hbond_distance_DH
    _geom_hbond_distance_HA
    _geom_hbond_distance_DA
    _geom_hbond_angle_DHA
    _geom_hbond_publ_flag
    N2 H2A O2 1_655 0.86 2.05 2.899(7) 168 yes
    N4 H4A O7 1_455 0.86 2.07 2.914(7) 168 yes
data_New_Global_Publ_Block
_journal_date_recd_electronic     2013-07-28
_journal_date_accepted     2013-09-23
_journal_name_full     'Acta Crystallographica, Section E'
_journal_year     2013
_journal_volume     69
_journal_issue     11
_journal_page_first     o1621
_journal_page_last     o1621
_journal_paper_category     QO
_journal_paper_doi     10.1107/S160053681302624X
_journal_coeditor_code     VM2197
_publ_contact_author_name     'Ya-Ming Wu'
_publ_contact_author_address
;
Department of Applied Chemistry
Nanjing College of Chemical Technology
No. 625 Geguan Road, Dachang
Nanjing 210048
People's Republic of China
;
_publ_contact_author_email     adsony05@163.com
_publ_contact_author_fax     '86-25-58370523'
_publ_contact_author_phone     '86-25-58370523'
_publ_section_title
;\
<i>tert</i>-Butyl
2-(6-{2-[2-(4-fluorophenyl)-5-isopropyl-3-phenyl-4-(phenylcarbamoyl)pyrrol-1-\
yl]ethyl}-2,2-dimethyl-1,3-dioxan-4-yl)acetate
;
loop_
    _publ_author_name
    _publ_author_address
    'Ya-Ming Wu'
;
Department of Applied Chemistry
Nanjing College of Chemical Technology
No. 625 Geguan Road, Dachang
Nanjing 210048
People's Republic of China
;
_publ_section_synopsis     .
