# Supplementary material for: tert-Butyl 2-(6-{2-[2-(4-fluoro­phen­yl)-5-isopropyl-3-phenyl-4-(phenyl­carbamo­yl)pyrrol-1-yl]eth­yl}-2,2-dimethyl-1,3-dioxan-4-yl)acetate
Source: Acta Crystallogr Sect E Struct Rep Online. 2013 Oct 9;69(Pt 11):o1621. doi: 10.1107/S160053681302624X (PMC3884295; doi:10.1107/S160053681302624X)
Supplement: Supplementary file 2 [file e-69-o1621-Isup2.hkl]

# 
# h,k,l, Fc-squared, Fo-squared, sigma(Fo-squared) and status flag 
# 
data_I
_shelx_title ' X in P2(1)' 
_shelx_refln_list_code          4 
_shelx_F_calc_maximum      221.11 
_exptl_crystal_F_000      1400.00 
_reflns_d_resolution_high  0.8274 
 
loop_ 
 _symmetry_equiv_pos_as_xyz 
 'x, y, z' 
 '-x, y+1/2, -z' 
 
_cell_length_a    13.4390 
_cell_length_b    15.6360 
_cell_length_c    18.6440 
_cell_angle_alpha  90.000 
_cell_angle_beta  108.600 
_cell_angle_gamma  90.000 
 
_shelx_F_squared_multiplier     1.000 
 
loop_ 
 _refln_index_h 
 _refln_index_k 
 _refln_index_l 
 _refln_F_squared_calc 
 _refln_F_squared_meas 
 _refln_F_squared_sigma 
 _refln_observed_status 
   1   0   0      108.82      123.48      6.77 o 
   2   0   0      459.14      500.78     14.44 o 
   3   0   0      590.57      597.32     25.15 o 
   4   0   0       26.69       16.83     20.69 o 
   5   0   0      506.93      502.43     28.08 o 
   6   0   0     8325.07     8442.18     91.34 o 
   7   0   0       36.92       65.09     20.38 o 
   8   0   0     2300.13     2465.35     69.55 o 
   9   0   0        2.43       17.46     40.19 o 
  10   0   0        2.78       26.15     32.94 o 
  11   0   0      449.51      477.32     41.60 o 
  12   0   0      122.77       88.87     38.19 o 
  13   0   0        0.49       16.04     27.28 o 
  14   0   0       60.56       62.75     30.34 o 
  15   0   0       10.89       40.82     24.93 o 
   1   1   0     2417.95     2387.97     31.50 o 
   2   1   0       58.30       70.31     11.15 o 
   3   1   0    38344.46    34459.77    585.91 o 
   4   1   0     3068.82     2973.69     46.43 o 
   5   1   0     3414.30     3186.06     54.70 o 
   6   1   0     1157.72     1174.20     41.15 o 
   7   1   0     1136.27     1177.59     43.87 o 
   8   1   0      216.78      257.86     30.39 o 
   9   1   0       74.18      107.38     24.40 o 
  10   1   0      433.27      379.00     36.38 o 
  11   1   0       59.63       46.96     28.84 o 
  12   1   0      142.92      162.52     31.78 o 
  13   1   0       66.19       78.59     29.47 o 
  14   1   0        4.42       12.20     22.75 o 
  15   1   0        3.96       17.42     21.37 o 
   0   2   0    31675.10    28790.70    376.18 o 
   1   2   0    18743.06    19583.57    338.67 o 
   2   2   0    20854.47    18858.72    395.31 o 
   3   2   0     3923.23     4068.80     48.85 o 
   4   2   0     2209.55     2218.12     41.96 o 
   5   2   0      141.15      117.27     15.27 o 
   6   2   0     1776.69     1804.94     48.85 o 
   7   2   0      112.18      130.20     19.33 o 
   8   2   0      550.33      535.56     33.43 o 
   9   2   0      100.39      104.62     26.03 o 
  10   2   0       47.23       80.08     25.12 o 
  11   2   0       50.06       45.59     27.50 o 
  12   2   0      136.47      176.93     29.45 o 
  13   2   0       10.11       16.11     26.79 o 
  14   2   0       15.69        7.99     26.85 o 
  15   2   0       19.14       23.06     23.95 o 
   1   3   0    42383.56    41263.96    535.09 o 
   2   3   0     8132.05     8472.04     67.09 o 
   3   3   0    12924.29    12955.96    102.79 o 
   4   3   0      366.30      376.61     20.73 o 
   5   3   0     3688.10     3801.32     59.14 o 
   6   3   0     1947.33     2047.85     53.26 o 
   7   3   0      207.70      169.75     23.13 o 
   8   3   0      224.37      201.92     27.85 o 
   9   3   0       16.27        3.18     20.98 o 
  10   3   0       49.71       62.68     23.50 o 
  11   3   0      128.19      162.25     30.18 o 
  12   3   0       22.22       15.70     25.12 o 
  13   3   0        7.61       20.20     26.50 o 
  14   3   0       25.90       48.28     24.05 o 
  15   3   0       20.32       17.23     23.15 o 
   0   4   0     1446.08     1413.44     34.47 o 
   1   4   0     2040.48     2028.20     32.88 o 
   2   4   0      130.71       89.41     15.55 o 
   3   4   0       66.60       72.88     11.92 o 
   4   4   0     1264.57     1355.66     48.02 o 
   5   4   0      484.29      516.55     28.57 o 
   6   4   0     1352.23     1440.78     48.14 o 
   7   4   0      253.66      252.66     28.56 o 
   8   4   0      114.84      101.27     26.79 o 
   9   4   0       21.79       17.23     21.74 o 
  10   4   0       43.71       33.05     24.97 o 
  11   4   0      216.41      277.39     33.98 o 
  12   4   0       15.87        5.97     25.33 o 
  13   4   0       38.18       40.46     25.86 o 
  14   4   0       28.32       14.05     25.13 o 
  15   4   0        6.18       22.87     22.87 o 
   1   5   0     1865.02     1796.33     35.88 o 
   2   5   0      108.14      109.88     12.66 o 
   3   5   0     1978.21     2032.94     41.51 o 
   4   5   0       26.53       40.61     10.35 o 
   5   5   0     1426.89     1501.16     50.49 o 
   6   5   0     1859.88     1758.49     54.11 o 
   7   5   0      586.34      549.69     36.91 o 
   8   5   0       36.54       23.55     24.63 o 
   9   5   0      118.76      132.18     24.06 o 
  10   5   0       25.23       35.67     25.85 o 
  11   5   0      282.14      261.53     35.37 o 
  12   5   0      103.28       49.88     31.77 o 
  13   5   0       33.88       52.82     29.87 o 
  14   5   0       17.56        7.90     25.01 o 
   0   6   0     8191.02     8006.31     78.58 o 
   1   6   0     1046.81     1004.16     30.36 o 
   2   6   0     2843.91     2897.25     49.99 o 
   3   6   0     3037.48     3048.91     54.48 o 
   4   6   0      779.77      790.19     31.44 o 
   5   6   0      117.90      150.13     20.33 o 
   6   6   0       28.24       67.61     25.42 o 
   7   6   0       44.30       15.34     30.69 o 
   8   6   0      437.53      521.75     36.31 o 
   9   6   0      250.99      292.06     34.18 o 
  10   6   0       97.20       95.48     27.13 o 
  11   6   0       18.88        3.93     25.77 o 
  12   6   0        1.96        0.00     25.58 o 
  13   6   0       20.65        4.00     26.53 o 
  14   6   0       43.19        7.80     27.83 o 
   1   7   0     4446.46     4439.21     63.69 o 
   2   7   0      255.60      241.39     22.43 o 
   3   7   0      265.25      275.98     22.15 o 
   4   7   0      649.05      562.08     35.64 o 
   5   7   0      777.59      829.36     38.15 o 
   6   7   0        5.17        5.41     18.64 o 
   7   7   0        7.20       24.44     24.44 o 
   8   7   0      444.73      569.10     38.26 o 
   9   7   0      137.60      171.71     29.96 o 
  10   7   0        4.45       13.13     27.01 o 
  11   7   0      137.76      134.96     30.56 o 
  12   7   0      147.60      148.24     31.17 o 
  13   7   0        1.58       36.36     23.76 o 
  14   7   0        3.08        9.56     23.91 o 
   0   8   0     1037.21     1018.71     44.02 o 
   1   8   0      979.63     1058.50     38.10 o 
   2   8   0      250.29      242.84     20.89 o 
   3   8   0       75.03       96.03     16.66 o 
   4   8   0       56.22        6.19     25.30 o 
   5   8   0      288.34      258.98     29.16 o 
   6   8   0      862.39      873.20     43.38 o 
   7   8   0      738.54      683.60     42.24 o 
   8   8   0      423.80      407.29     33.45 o 
   9   8   0      150.93      149.12     34.45 o 
  10   8   0       27.55       54.47     25.01 o 
  11   8   0      106.44       72.63     32.09 o 
  12   8   0       61.54       53.04     24.68 o 
  13   8   0        6.56        4.08     26.01 o 
   1   9   0        0.11        8.03     17.37 o 
   2   9   0       86.97       77.72     19.00 o 
   3   9   0       62.25       69.99     21.50 o 
   4   9   0      628.69      644.26     38.03 o 
   5   9   0      305.47      307.53     33.37 o 
   6   9   0      453.95      447.80     39.40 o 
   7   9   0       45.99       64.41     25.45 o 
   8   9   0      706.96      724.61     46.28 o 
   9   9   0      130.60      129.92     28.50 o 
  10   9   0       39.00       83.70     27.98 o 
  11   9   0      156.36      158.84     31.44 o 
  12   9   0       18.95       32.50     27.53 o 
  13   9   0        1.21        9.71     22.36 o 
   0  10   0     1054.30      958.03     45.67 o 
   1  10   0      499.90      490.23     33.57 o 
   2  10   0       75.60       67.35     19.41 o 
   3  10   0      559.24      511.21     35.79 o 
   4  10   0       99.24       74.51     19.69 o 
   5  10   0      584.79      575.49     41.15 o 
   6  10   0      161.63      140.41     25.22 o 
   7  10   0      138.89      136.45     32.67 o 
   8  10   0       43.77       45.39     24.48 o 
   9  10   0       76.06       43.49     30.96 o 
  10  10   0       14.40       12.11     26.78 o 
  11  10   0        3.92       14.28     27.26 o 
  12  10   0       14.50       46.15     26.79 o 
  13  10   0        8.06        9.55     22.69 o 
   1  11   0       44.48       66.57     20.03 o 
   2  11   0       71.29       41.74     20.15 o 
   3  11   0      278.45      281.02     30.43 o 
   4  11   0      107.82      137.67     25.79 o 
   5  11   0     1031.60     1151.86     52.52 o 
   6  11   0      359.21      330.25     38.41 o 
   7  11   0      385.05      340.45     41.72 o 
   8  11   0       57.83       57.04     29.27 o 
   9  11   0       34.20       52.61     24.89 o 
  10  11   0       41.90       38.94     26.71 o 
  11  11   0       52.32        6.13     30.84 o 
  12  11   0       15.90        2.00     26.57 o 
   0  12   0      472.64      422.63     41.11 o 
   1  12   0       15.67       16.10     20.79 o 
   2  12   0       53.09       69.56     22.17 o 
   3  12   0       45.50        6.52     26.33 o 
   4  12   0      387.78      418.27     37.24 o 
   5  12   0       95.03      120.89     28.48 o 
   6  12   0      571.84      574.18     46.43 o 
   7  12   0      139.03       96.85     28.80 o 
   8  12   0      154.38       74.95     35.09 o 
   9  12   0        3.00        6.10     26.43 o 
  10  12   0        6.85       18.45     24.75 o 
  11  12   0        3.50        1.89     21.83 o 
   1  13   0       61.08       14.25     26.68 o 
   2  13   0      133.12      110.61     24.43 o 
   3  13   0      270.62      208.22     31.25 o 
   4  13   0       40.56       27.72     24.69 o 
   5  13   0      107.38      123.70     30.93 o 
   6  13   0      188.56      183.30     39.42 o 
   7  13   0       66.67       79.28     32.14 o 
   8  13   0        8.32        6.12     28.34 o 
   9  13   0       18.12       36.94     25.69 o 
  10  13   0       15.50       10.11     25.08 o 
  11  13   0       21.06        7.62     23.54 o 
   0  14   0      571.20      520.70     45.75 o 
   1  14   0      112.63       82.55     35.12 o 
   2  14   0       15.98       35.37     23.50 o 
   3  14   0       18.78       45.67     24.95 o 
   4  14   0      260.78      223.67     37.36 o 
   5  14   0      225.69      144.93     37.62 o 
   6  14   0       64.47       41.09     32.39 o 
   7  14   0      181.84      109.52     40.03 o 
   8  14   0       17.60       12.29     25.22 o 
   9  14   0        3.58        0.00     28.78 o 
  10  14   0        7.26       46.41     22.23 o 
   1  15   0       33.07       49.39     28.32 o 
   2  15   0       39.13       24.56     25.70 o 
   3  15   0       19.93       32.31     22.66 o 
   4  15   0      137.35      146.41     32.00 o 
   5  15   0      145.38      215.83     34.61 o 
   6  15   0        0.46        6.16     26.17 o 
   7  15   0        0.55       26.69     27.52 o 
   8  15   0       31.96       18.24     28.13 o 
   9  15   0       11.35       15.53     22.93 o 
   0  16   0       10.77       19.13     30.60 o 
   1  16   0       71.21       34.46     32.77 o 
   2  16   0       45.91       59.00     27.65 o 
   3  16   0       30.75       44.66     26.75 o 
   4  16   0       31.84       44.62     26.60 o 
   5  16   0        6.57       22.55     27.19 o 
   6  16   0        1.50       25.80     25.80 o 
   7  16   0        4.03       10.01     25.49 o 
   8  16   0        5.81        7.61     25.27 o 
   1  17   0       44.91       39.66     32.86 o 
   2  17   0        9.24       17.86     24.55 o 
   3  17   0        1.61        9.70     23.66 o 
   4  17   0       57.16       45.93     26.77 o 
   5  17   0        5.79       23.99     24.55 o 
   6  17   0       12.38        5.93     26.64 o 
   0  18   0       11.40        8.56     27.09 o 
   1  18   0        2.00        4.35     27.97 o 
   2  18   0       35.86       29.13     26.38 o 
   3  18   0       71.00        1.91     27.48 o 
   4  18   0        0.72       22.84     23.35 o 
 -15   0   1       13.26       15.17     26.02 o 
 -14   0   1        4.24       69.46     25.73 o 
 -13   0   1       27.01       16.81     29.23 o 
 -12   0   1      403.58      378.89     42.01 o 
 -11   0   1      221.91      205.78     32.71 o 
 -10   0   1        9.29        9.55     19.63 o 
  -9   0   1      916.27      966.75     41.57 o 
  -8   0   1      319.00      353.71     26.94 o 
  -7   0   1     1085.29     1068.02     37.54 o 
  -6   0   1       62.05       71.15     13.32 o 
  -5   0   1     3710.06     3448.75     50.48 o 
  -4   0   1      123.36      110.23     13.26 o 
  -3   0   1    15802.91    15001.58     82.51 o 
  -2   0   1        2.78        7.37      9.13 o 
  -1   0   1     2494.81     2484.80     28.21 o 
   0   0   1        0.15        0.90     46.77 o 
   1   0   1     2858.98     2748.12     32.97 o 
   2   0   1       20.31       17.98     11.99 o 
   3   0   1     6814.97     6984.88     61.46 o 
   4   0   1       66.19       68.44     11.50 o 
   5   0   1     3582.16     3406.56     54.03 o 
   6   0   1      359.11      374.99     25.16 o 
   7   0   1       45.13       55.26     19.38 o 
   8   0   1       10.98        3.93     17.29 o 
   9   0   1       55.71       71.52     20.88 o 
  10   0   1       22.91       20.11     20.88 o 
  11   0   1      307.06      315.78     35.67 o 
  12   0   1      402.22      373.96     38.16 o 
  13   0   1       60.97       64.58     26.82 o 
  14   0   1       12.79       26.94     26.94 o 
  15   0   1       29.78       74.16     22.13 o 
 -15   1   1       37.12       22.84     23.83 o 
 -14   1   1       49.33       81.90     27.89 o 
 -13   1   1      183.91      205.25     34.41 o 
 -12   1   1       13.19       38.10     21.63 o 
 -11   1   1      147.64      180.62     28.63 o 
 -10   1   1      283.31      321.43     30.88 o 
  -9   1   1      119.78      128.47     20.48 o 
  -8   1   1      174.48      187.26     20.91 o 
  -7   1   1      404.31      383.69     24.46 o 
  -6   1   1     1519.64     1492.54     41.23 o 
  -5   1   1     1236.61     1248.00     35.07 o 
  -4   1   1     4718.97     4397.23     52.72 o 
  -3   1   1    15831.38    16086.38     88.48 o 
  -2   1   1     2692.30     2925.72     32.41 o 
  -1   1   1     7115.07     6988.27     45.03 o 
   0   1   1        6.89       11.87      3.99 o 
   1   1   1      918.03      957.84     17.29 o 
   2   1   1       54.87       56.90      9.20 o 
   3   1   1      809.16      776.76     24.85 o 
   4   1   1     2196.75     2305.08     41.02 o 
   5   1   1      232.95      190.78     17.76 o 
   6   1   1      518.03      479.87     26.11 o 
   7   1   1      106.97      145.14     19.75 o 
   8   1   1      566.56      599.34     34.48 o 
   9   1   1       74.56      112.62     20.95 o 
  10   1   1      117.71       90.42     28.42 o 
  11   1   1      205.10      208.86     31.17 o 
  12   1   1      338.73      363.01     38.60 o 
  13   1   1      103.11      137.05     30.98 o 
  14   1   1      176.26      164.15     30.83 o 
  15   1   1       18.25       22.69     22.17 o 
 -15   2   1       17.26       41.26     22.76 o 
 -14   2   1       39.42       67.55     24.59 o 
 -13   2   1      148.62      119.07     30.70 o 
 -12   2   1      135.61      159.07     29.94 o 
 -11   2   1      119.12      144.40     24.31 o 
 -10   2   1      227.30      257.03     28.15 o 
  -9   2   1      813.75      818.66     41.19 o 
  -8   2   1       64.43       70.95     16.84 o 
  -7   2   1      470.09      478.60     27.29 o 
  -6   2   1     1190.45     1105.14     37.51 o 
  -5   2   1      661.15      707.27     27.59 o 
  -4   2   1       50.16       29.69     11.44 o 
  -3   2   1     5934.44     6119.14     57.71 o 
  -2   2   1      498.71      539.63     17.98 o 
  -1   2   1     3132.30     3265.81     34.01 o 
   0   2   1     2413.00     2676.47     80.05 o 
   1   2   1     7677.80     8407.03     53.09 o 
   2   2   1     3658.23     3793.74     41.87 o 
   3   2   1     4139.04     4258.56     49.89 o 
   4   2   1      133.02      126.68     15.23 o 
   5   2   1     3416.08     3572.07     56.53 o 
   6   2   1     1685.36     1701.81     47.36 o 
   7   2   1      332.16      327.87     28.03 o 
   8   2   1      351.35      333.76     30.36 o 
   9   2   1       89.20       68.75     21.26 o 
  10   2   1      399.29      432.58     34.63 o 
  11   2   1      251.39      254.88     34.36 o 
  12   2   1      194.83      235.21     33.19 o 
  13   2   1      117.29      112.91     29.00 o 
  14   2   1       15.89       37.88     24.59 o 
  15   2   1        2.05        5.60     21.90 o 
 -15   3   1        3.98        9.25     22.63 o 
 -14   3   1       58.78       82.36     22.99 o 
 -13   3   1       43.59       34.46     29.69 o 
 -12   3   1       75.49       29.46     25.75 o 
 -11   3   1      155.66      169.26     26.47 o 
 -10   3   1       17.86       11.01     23.27 o 
  -9   3   1        5.03       20.12     15.03 o 
  -8   3   1       52.64       63.39     17.78 o 
  -7   3   1       81.12       81.41     17.69 o 
  -6   3   1     4096.31     4172.36     65.18 o 
  -5   3   1     4486.21     4612.07     63.20 o 
  -4   3   1     3962.22     3891.70     53.28 o 
  -3   3   1     1733.43     1649.30     33.05 o 
  -2   3   1    18086.79    17821.14     95.06 o 
  -1   3   1     7579.77     7339.88     56.19 o 
   0   3   1     5327.76     5155.60     32.70 o 
   1   3   1     1626.34     1739.84     27.70 o 
   2   3   1      575.19      546.24     20.06 o 
   3   3   1      741.14      714.03     25.45 o 
   4   3   1      604.68      631.44     26.03 o 
   5   3   1      466.82      411.33     23.86 o 
   6   3   1       94.06      108.96     16.96 o 
   7   3   1       52.55       56.99     18.04 o 
   8   3   1       82.76       94.20     21.43 o 
   9   3   1        1.62        1.57     17.33 o 
  10   3   1       89.54      114.03     26.31 o 
  11   3   1      265.08      226.05     32.23 o 
  12   3   1      113.78      100.73     30.81 o 
  13   3   1       20.62       46.42     27.37 o 
  14   3   1       35.74        8.01     25.00 o 
 -15   4   1        0.85       16.32     19.65 o 
 -14   4   1       26.64       40.09     24.10 o 
 -13   4   1       26.21       34.69     23.99 o 
 -12   4   1      173.40      138.19     26.53 o 
 -11   4   1        1.56        0.00     21.60 o 
 -10   4   1       55.72       70.29     20.07 o 
  -9   4   1      159.14      179.96     25.12 o 
  -8   4   1      511.47      578.00     34.03 o 
  -7   4   1      699.42      719.54     34.09 o 
  -6   4   1     1173.08     1220.01     39.94 o 
  -5   4   1     1607.92     1540.66     41.70 o 
  -4   4   1     1053.34     1004.80     33.02 o 
  -3   4   1      104.96      100.17     12.59 o 
  -2   4   1    14340.17    13831.62     90.84 o 
  -1   4   1     2011.68     1983.62     33.40 o 
   0   4   1     1330.12     1239.10     26.26 o 
   1   4   1       57.46       63.90      9.99 o 
   2   4   1       59.37       71.22     10.33 o 
   3   4   1      361.69      329.21     19.26 o 
   4   4   1       57.88       36.10     11.86 o 
   5   4   1       72.82       78.63     14.82 o 
   6   4   1     1051.65     1034.72     39.54 o 
   7   4   1       21.75       15.14     18.33 o 
   8   4   1      573.90      603.98     37.33 o 
   9   4   1        8.50       28.85     20.46 o 
  10   4   1       93.18       89.93     24.15 o 
  11   4   1      185.85      113.80     34.21 o 
  12   4   1       42.52       47.80     26.71 o 
  13   4   1       84.65       60.75     29.30 o 
  14   4   1       15.45       27.72     21.78 o 
 -15   5   1       21.07        1.77     24.02 o 
 -14   5   1       14.97        3.77     22.62 o 
 -13   5   1       15.73       52.36     22.59 o 
 -12   5   1      275.14      236.01     34.57 o 
 -11   5   1       51.79       76.28     20.83 o 
 -10   5   1       63.36       49.27     24.14 o 
  -9   5   1       26.83       13.91     18.54 o 
  -8   5   1      132.27      120.80     21.18 o 
  -7   5   1     2038.94     2055.01     57.29 o 
  -6   5   1       21.82       18.88     14.09 o 
  -5   5   1      912.18      925.88     35.88 o 
  -4   5   1       11.24        7.01     12.67 o 
  -3   5   1        1.96        1.62     11.36 o 
  -2   5   1       35.39       31.07      9.37 o 
  -1   5   1      120.74      120.52     13.14 o 
   0   5   1       59.52       55.53      6.60 o 
   1   5   1     1005.46      992.64     28.18 o 
   2   5   1     1791.73     1800.55     38.39 o 
   3   5   1       27.70       11.53     11.26 o 
   4   5   1      330.03      318.71     21.71 o 
   5   5   1     1123.67     1135.38     39.38 o 
   6   5   1      969.64      933.33     39.56 o 
   7   5   1      355.28      360.36     28.97 o 
   8   5   1      119.85      136.54     23.81 o 
   9   5   1       19.78        4.97     22.21 o 
  10   5   1       23.94       45.18     23.22 o 
  11   5   1      106.72      100.29     29.67 o 
  12   5   1       17.07       28.36     28.36 o 
  13   5   1        4.22       22.33     23.17 o 
  14   5   1       54.53       72.54     26.71 o 
 -14   6   1        7.91        7.70     25.29 o 
 -13   6   1       20.12       70.41     23.40 o 
 -12   6   1       49.05       21.27     24.65 o 
 -11   6   1       66.01       89.80     21.90 o 
 -10   6   1       25.69        3.52     24.87 o 
  -9   6   1       28.58        4.91     21.69 o 
  -8   6   1      653.79      703.26     40.20 o 
  -7   6   1      758.36      739.84     38.22 o 
  -6   6   1       99.85      104.20     19.24 o 
  -5   6   1     4485.69     4649.58     72.43 o 
  -4   6   1      422.34      415.81     25.27 o 
  -3   6   1      496.25      503.88     25.20 o 
  -2   6   1     1137.96     1071.83     34.09 o 
  -1   6   1       23.43       23.44      9.16 o 
   0   6   1     4398.09     4182.73    204.87 o 
   1   6   1     2243.32     2301.30     43.94 o 
   2   6   1      401.45      412.72     22.28 o 
   3   6   1       96.31       95.45     15.15 o 
   4   6   1      928.24      940.47     35.38 o 
   5   6   1      430.08      426.98     28.76 o 
   6   6   1       91.51       45.67     20.18 o 
   7   6   1       36.70       28.42     18.33 o 
   8   6   1      113.50       78.65     24.82 o 
   9   6   1      163.80      193.08     28.59 o 
  10   6   1       39.76       24.25     26.78 o 
  11   6   1      146.43      157.15     30.42 o 
  12   6   1       68.44       66.75     28.64 o 
  13   6   1       15.55       36.21     24.14 o 
  14   6   1       28.08       30.89     20.88 o 
 -14   7   1        5.75       11.30     23.49 o 
 -13   7   1       45.73       62.96     26.44 o 
 -12   7   1        9.58        6.00     25.78 o 
 -11   7   1        5.64       28.83     21.92 o 
 -10   7   1        5.97       23.74     23.74 o 
  -9   7   1      179.14      200.76     29.67 o 
  -8   7   1      145.24      193.27     28.70 o 
  -7   7   1      149.79      169.49     23.45 o 
  -6   7   1     1278.13     1255.29     47.74 o 
  -5   7   1      148.22      155.70     20.44 o 
  -4   7   1      131.10      136.45     18.53 o 
  -3   7   1     3653.71     3671.02     61.90 o 
  -2   7   1      806.78      753.87     32.54 o 
  -1   7   1      325.69      339.90     23.63 o 
   0   7   1      312.01      313.63     49.13 o 
   1   7   1      638.64      670.33     30.36 o 
   2   7   1     1622.35     1654.60     42.11 o 
   3   7   1     2162.21     2229.78     51.99 o 
   4   7   1      131.24      132.61     18.65 o 
   5   7   1      120.65      124.12     20.03 o 
   6   7   1       67.10       21.75     19.90 o 
   7   7   1      161.95      169.09     26.24 o 
   8   7   1      144.73      127.36     25.47 o 
   9   7   1      113.66       80.58     26.78 o 
  10   7   1       13.52       24.64     24.64 o 
  11   7   1        9.23       19.85     23.40 o 
  12   7   1       11.19        8.10     27.61 o 
  13   7   1        0.80       26.98     26.98 o 
  14   7   1        1.92        5.60     21.41 o 
 -14   8   1       23.24       42.62     20.72 o 
 -13   8   1       16.69       33.52     22.60 o 
 -12   8   1        1.31       19.96     24.29 o 
 -11   8   1      123.48      100.75     25.77 o 
 -10   8   1       75.65       61.11     24.01 o 
  -9   8   1      361.41      317.66     35.18 o 
  -8   8   1       68.77       77.60     25.26 o 
  -7   8   1        7.51        7.74     21.08 o 
  -6   8   1       22.21       38.72     19.36 o 
  -5   8   1       43.44       56.59     18.33 o 
  -4   8   1       42.80       40.05     17.20 o 
  -3   8   1      460.79      524.94     30.37 o 
  -2   8   1       75.83       76.74     15.19 o 
  -1   8   1      584.86      552.62     29.56 o 
   0   8   1     3417.83     3527.21    283.84 o 
   1   8   1      794.07      796.58     34.29 o 
   2   8   1      104.76      112.10     15.55 o 
   3   8   1      342.27      344.47     25.54 o 
   4   8   1      197.38      175.45     21.41 o 
   5   8   1      341.20      307.96     30.23 o 
   6   8   1      220.60      238.43     29.11 o 
   7   8   1      694.27      703.90     41.15 o 
   8   8   1       15.14        1.82     21.34 o 
   9   8   1       42.60       48.48     21.58 o 
  10   8   1        7.96       54.89     22.45 o 
  11   8   1       92.22      101.13     28.96 o 
  12   8   1       28.68       46.66     25.76 o 
  13   8   1       45.78       84.84     24.21 o 
 -13   9   1        0.95       29.23     23.28 o 
 -12   9   1        0.65       22.22     22.64 o 
 -11   9   1       16.84       32.24     25.61 o 
 -10   9   1        8.28       29.94     29.94 o 
  -9   9   1        7.45       15.24     21.85 o 
  -8   9   1       89.85       78.74     26.16 o 
  -7   9   1     1072.01      957.13     49.80 o 
  -6   9   1      503.51      506.28     37.37 o 
  -5   9   1      238.78      240.29     28.59 o 
  -4   9   1     1130.22     1229.08     47.88 o 
  -3   9   1      584.21      551.73     31.45 o 
  -2   9   1       31.92       17.84     16.78 o 
  -1   9   1       56.46       69.31     16.68 o 
   0   9   1      661.30      632.38     23.68 o 
   1   9   1       85.04      100.88     20.79 o 
   2   9   1      378.13      399.18     29.26 o 
   3   9   1      501.41      482.62     29.58 o 
   4   9   1       31.91       31.86     18.76 o 
   5   9   1       40.78        4.46     19.39 o 
   6   9   1      361.61      332.41     33.16 o 
   7   9   1     1030.05     1051.65     51.76 o 
   8   9   1        9.18        7.19     24.13 o 
   9   9   1       68.74       65.45     26.13 o 
  10   9   1      120.09       98.24     30.37 o 
  11   9   1       85.84       50.96     28.36 o 
  12   9   1       27.40       28.18     25.77 o 
  13   9   1        7.39       25.08     23.14 o 
 -13  10   1        8.20        7.72     20.71 o 
 -12  10   1       28.38       82.75     24.25 o 
 -11  10   1       31.02       10.39     29.40 o 
 -10  10   1        0.61       16.39     28.49 o 
  -9  10   1      186.90      207.54     33.46 o 
  -8  10   1      226.52      315.46     32.32 o 
  -7  10   1       49.74       51.81     29.08 o 
  -6  10   1        0.69       24.64     24.64 o 
  -5  10   1      357.24      346.61     33.38 o 
  -4  10   1      205.07      218.97     25.26 o 
  -3  10   1      100.88       94.35     22.65 o 
  -2  10   1       99.70       58.87     20.49 o 
  -1  10   1     1372.44     1281.27     46.34 o 
   0  10   1      553.24      531.39     54.70 o 
   1  10   1     1362.41     1402.59     53.23 o 
   2  10   1      374.92      365.45     27.52 o 
   3  10   1       36.77        9.30     19.35 o 
   4  10   1      245.38      255.84     29.10 o 
   5  10   1       23.15       45.79     21.07 o 
   6  10   1      199.56      176.19     29.44 o 
   7  10   1      217.93      166.22     32.99 o 
   8  10   1       53.75       72.45     26.92 o 
   9  10   1       34.55       69.47     27.11 o 
  10  10   1       19.11       63.14     21.73 o 
  11  10   1        2.72       28.96     28.96 o 
  12  10   1        0.01        3.98     24.47 o 
 -12  11   1        6.14       10.00     25.30 o 
 -11  11   1       27.27       43.49     24.49 o 
 -10  11   1        0.88       14.43     26.13 o 
  -9  11   1       71.97       75.63     30.16 o 
  -8  11   1      606.57      590.76     45.39 o 
  -7  11   1     1204.26     1290.16     58.92 o 
  -6  11   1      119.14       27.04     31.82 o 
  -5  11   1      132.42      137.37     31.26 o 
  -4  11   1       79.14       93.06     24.07 o 
  -3  11   1      106.66      147.52     23.12 o 
  -2  11   1       17.51       37.34     19.99 o 
  -1  11   1      740.09      725.22     42.21 o 
   0  11   1        7.78        5.81     16.57 o 
   1  11   1       53.52       90.08     21.48 o 
   2  11   1       26.06       13.61     20.54 o 
   3  11   1       28.01        5.84     21.15 o 
   4  11   1       44.39        9.35     21.48 o 
   5  11   1       25.13       62.70     22.10 o 
   6  11   1      390.06      389.60     40.27 o 
   7  11   1       87.81      134.67     30.52 o 
   8  11   1      102.08       92.90     27.86 o 
   9  11   1       71.78        6.06     28.45 o 
  10  11   1       24.22       24.64     26.61 o 
  11  11   1       16.56       12.14     25.28 o 
  12  11   1       21.05        1.93     25.50 o 
 -12  12   1       22.99       26.40     26.40 o 
 -11  12   1       10.23       18.47     22.63 o 
 -10  12   1        2.91        4.15     27.73 o 
  -9  12   1       20.86       37.69     29.03 o 
  -8  12   1       14.96       20.67     26.09 o 
  -7  12   1       85.88      154.10     29.29 o 
  -6  12   1      343.29      390.85     41.40 o 
  -5  12   1       74.57       79.32     28.20 o 
  -4  12   1      226.65      198.16     31.75 o 
  -3  12   1       60.81       49.32     23.21 o 
  -2  12   1        0.18       19.65     19.65 o 
  -1  12   1      217.73      245.28     33.44 o 
   0  12   1      117.96      118.70     18.83 o 
   1  12   1       60.78       43.30     25.52 o 
   2  12   1      112.56       77.45     24.46 o 
   3  12   1        2.72        9.37     21.38 o 
   4  12   1      289.65      326.12     33.83 o 
   5  12   1      487.61      450.47     40.08 o 
   6  12   1      681.73      667.86     48.56 o 
   7  12   1      204.67      199.74     33.74 o 
   8  12   1       11.56        2.11     26.32 o 
   9  12   1       20.85        6.22     28.62 o 
  10  12   1       10.48       10.26     24.41 o 
  11  12   1        5.84       29.50     25.63 o 
 -11  13   1       41.43       55.93     25.31 o 
 -10  13   1       63.14       20.88     25.79 o 
  -9  13   1       10.67       14.88     27.55 o 
  -8  13   1        2.53       28.07     28.07 o 
  -7  13   1       38.06      108.00     29.52 o 
  -6  13   1      188.95      127.55     33.41 o 
  -5  13   1      217.06      223.72     36.04 o 
  -4  13   1       24.92       41.78     27.77 o 
  -3  13   1       35.80       31.17     28.05 o 
  -2  13   1      162.05      123.61     31.87 o 
  -1  13   1       21.45       27.81     27.81 o 
   0  13   1        4.37       14.95     17.11 o 
   1  13   1      131.43      134.33     30.85 o 
   2  13   1       73.16       68.34     25.80 o 
   3  13   1       34.83       18.64     23.13 o 
   4  13   1      260.71      251.27     33.74 o 
   5  13   1       27.61       24.74     27.67 o 
   6  13   1       48.81       77.33     29.25 o 
   7  13   1       91.59       42.62     27.87 o 
   8  13   1        4.06        2.00     28.54 o 
   9  13   1       28.24       57.20     29.11 o 
  10  13   1        9.77        6.06     25.58 o 
 -10  14   1       17.33       26.32     26.32 o 
  -9  14   1        2.32       23.19     28.77 o 
  -8  14   1        9.45       19.12     26.47 o 
  -7  14   1      216.52      242.80     30.91 o 
  -6  14   1       90.78       75.48     29.61 o 
  -5  14   1      101.17       67.81     34.77 o 
  -4  14   1       28.87       54.11     26.67 o 
  -3  14   1       32.16       47.07     27.58 o 
  -2  14   1      124.69      105.82     29.43 o 
  -1  14   1      225.34      235.60     35.08 o 
   0  14   1       86.67       94.32     19.87 o 
   1  14   1      423.32      426.21     39.45 o 
   2  14   1       54.69       64.72     25.42 o 
   3  14   1       63.85       91.84     27.10 o 
   4  14   1      226.41      264.09     33.98 o 
   5  14   1        2.73       23.73     26.55 o 
   6  14   1       55.08       67.21     32.23 o 
   7  14   1       53.22        6.19     30.49 o 
   8  14   1        5.79        6.24     24.32 o 
   9  14   1       42.39       70.02     23.92 o 
  10  14   1       10.26        9.59     22.79 o 
  -9  15   1        1.31       32.83     24.34 o 
  -8  15   1       18.83       27.94     27.94 o 
  -7  15   1        9.22       10.73     26.04 o 
  -6  15   1       13.31        6.40     29.75 o 
  -5  15   1       29.01       29.49     25.48 o 
  -4  15   1        4.58       31.26     31.26 o 
  -3  15   1      154.76      194.75     32.09 o 
  -2  15   1        8.92       22.31     26.97 o 
  -1  15   1       12.33       31.36     31.36 o 
   0  15   1       58.09        6.44     31.93 o 
   1  15   1      112.76       77.56     34.30 o 
   2  15   1      204.89      182.81     33.55 o 
   3  15   1      223.12      176.93     33.53 o 
   4  15   1        1.51        2.00     26.76 o 
   5  15   1       37.53       32.41     32.41 o 
   6  15   1      202.60      213.55     35.77 o 
   7  15   1        6.77       30.68     23.72 o 
   8  15   1       38.63       15.95     26.58 o 
   9  15   1        2.07        3.79     24.75 o 
  -8  16   1        0.66       20.36     27.03 o 
  -7  16   1        0.94        4.20     24.78 o 
  -6  16   1        3.45       23.44     24.93 o 
  -5  16   1       30.57       66.12     21.09 o 
  -4  16   1        9.22       74.20     26.38 o 
  -3  16   1       12.76       10.56     28.22 o 
  -2  16   1      127.72      140.59     34.92 o 
  -1  16   1       15.09       21.15     30.42 o 
   0  16   1       15.02       19.27     19.20 o 
   1  16   1       24.64        2.07     30.15 o 
   2  16   1      210.21      189.08     37.30 o 
   3  16   1       60.84      112.12     25.84 o 
   4  16   1        9.95       15.84     26.26 o 
   5  16   1       55.17       85.10     27.75 o 
   6  16   1        7.07       14.22     23.31 o 
   7  16   1        2.88        5.91     24.05 o 
  -6  17   1        0.19       14.43     25.06 o 
  -5  17   1       22.55       20.95     25.94 o 
  -4  17   1        9.60        6.40     25.00 o 
  -3  17   1       13.35       10.59     27.32 o 
  -2  17   1        2.96       14.92     29.83 o 
  -1  17   1       49.11       38.86     29.97 o 
   0  17   1       36.54       63.16     19.29 o 
   1  17   1       73.99       92.11     30.49 o 
   2  17   1       10.97       21.70     28.73 o 
   3  17   1        6.53       34.85     23.31 o 
   4  17   1       16.26       25.51     25.89 o 
   5  17   1       75.78       71.13     28.59 o 
   6  17   1        0.21       15.49     25.00 o 
  -4  18   1        4.30       27.00     27.00 o 
  -3  18   1       92.73       28.67     29.80 o 
  -2  18   1        7.03       20.70     27.93 o 
  -1  18   1        2.43       27.04     27.04 o 
   0  18   1        7.66       15.30     20.04 o 
   1  18   1       62.52       32.97     31.80 o 
   2  18   1        2.48       25.11     27.28 o 
   3  18   1       15.03        1.90     22.99 o 
   4  18   1       47.38       77.00     25.17 o 
 -15   0   2       17.96       32.14     25.92 o 
 -14   0   2       45.99       34.22     30.33 o 
 -13   0   2        9.05       12.35     24.93 o 
 -12   0   2      736.94      791.39     48.74 o 
 -11   0   2      301.52      316.51     33.68 o 
 -10   0   2       62.61       71.39     22.78 o 
  -9   0   2        4.13       13.31     14.82 o 
  -8   0   2       96.26       80.89     16.68 o 
  -7   0   2        0.14        9.64     12.87 o 
  -6   0   2     2797.89     2829.22     50.16 o 
  -5   0   2       68.02       71.37     10.88 o 
  -4   0   2     3253.09     3050.02     42.99 o 
  -3   0   2       31.78       34.51      7.63 o 
  -2   0   2     1044.35     1126.58     26.42 o 
  -1   0   2       15.33       35.82      7.52 o 
   0   0   2    43275.93    39254.25    799.27 o 
   1   0   2        3.61        8.91      2.83 o 
   2   0   2       93.24      128.28     16.65 o 
   3   0   2       10.80       28.46     10.81 o 
   4   0   2     5703.85     5535.36     63.12 o 
   5   0   2       63.21       52.65     14.39 o 
   6   0   2     3453.79     3499.63     61.11 o 
   7   0   2       12.79        1.02     17.00 o 
   8   0   2       56.97       83.36     20.90 o 
   9   0   2       29.57       45.79     21.09 o 
  10   0   2        2.40        8.63     23.35 o 
  11   0   2        0.03       25.39     25.39 o 
  12   0   2        0.15        3.99     24.85 o 
  13   0   2       25.37       30.13     27.75 o 
  14   0   2       33.88       49.65     24.34 o 
 -15   1   2        6.14        4.20     28.97 o 
 -14   1   2       26.88        6.18     27.14 o 
 -13   1   2       45.23       49.84     27.27 o 
 -12   1   2      216.50      220.61     32.46 o 
 -11   1   2      756.10      804.01     46.47 o 
 -10   1   2      159.36      171.49     24.75 o 
  -9   1   2        2.36        2.74     16.74 o 
  -8   1   2      318.66      293.97     23.19 o 
  -7   1   2      146.69      133.59     18.51 o 
  -6   1   2      262.59      300.33     19.92 o 
  -5   1   2      338.57      302.75     19.35 o 
  -4   1   2     1760.22     1709.85     33.44 o 
  -3   1   2     2745.50     2724.96     39.59 o 
  -2   1   2      515.16      592.69     21.38 o 
  -1   1   2       87.21       71.88      7.18 o 
   0   1   2     1851.72     2125.18   1246.29 o 
   1   1   2     2240.32     2268.15     31.08 o 
   2   1   2    10014.81    10317.46     68.27 o 
   3   1   2    19723.15    19450.29    106.69 o 
   4   1   2      697.21      687.83     26.00 o 
   5   1   2     1242.85     1165.83     36.76 o 
   6   1   2     1655.16     1721.06     47.18 o 
   7   1   2      186.54      174.45     25.88 o 
   8   1   2      242.92      252.31     25.93 o 
   9   1   2      246.98      229.31     27.63 o 
  10   1   2      240.12      232.54     30.03 o 
  11   1   2      178.97      234.18     30.61 o 
  12   1   2       35.01       23.67     29.76 o 
  13   1   2       64.75      102.75     29.41 o 
  14   1   2       10.95       13.86     25.22 o 
 -15   2   2        4.28        5.85     25.28 o 
 -14   2   2       36.48       33.70     25.54 o 
 -13   2   2      567.67      547.86     43.46 o 
 -12   2   2       16.74        1.87     22.56 o 
 -11   2   2       75.97       95.26     24.60 o 
 -10   2   2      369.12      363.10     30.91 o 
  -9   2   2       59.32       59.88     19.45 o 
  -8   2   2      912.53      956.38     40.03 o 
  -7   2   2      265.92      286.68     22.37 o 
  -6   2   2      160.41      154.13     15.33 o 
  -5   2   2      168.44      180.80     16.09 o 
  -4   2   2     1023.49     1060.35     31.49 o 
  -3   2   2     2662.51     2571.55     37.82 o 
  -2   2   2      373.47      367.70     17.98 o 
  -1   2   2    10294.42    10793.56     59.31 o 
   0   2   2      971.44      757.65    475.07 o 
   1   2   2    42421.99    40523.06    534.89 o 
   2   2   2     1025.36     1020.53     23.45 o 
   3   2   2      159.65      138.92     14.01 o 
   4   2   2      238.42      229.35     19.20 o 
   5   2   2      426.65      400.64     24.94 o 
   6   2   2       77.62       75.49     17.07 o 
   7   2   2      598.84      575.15     31.95 o 
   8   2   2      514.53      628.06     36.16 o 
   9   2   2       31.98       39.08     20.96 o 
  10   2   2       32.91       20.88     22.91 o 
  11   2   2       56.70       69.24     27.10 o 
  12   2   2      167.39      134.21     34.08 o 
  13   2   2      133.98      127.01     30.30 o 
  14   2   2        7.22       11.82     24.21 o 
 -15   3   2        7.27       26.44     26.44 o 
 -14   3   2      158.02      155.34     32.66 o 
 -13   3   2       26.51       77.99     21.75 o 
 -12   3   2      256.01      217.03     32.77 o 
 -11   3   2       55.88       71.57     23.70 o 
 -10   3   2       78.50       60.99     22.58 o 
  -9   3   2      201.91      181.42     23.73 o 
  -8   3   2      445.15      460.08     29.89 o 
  -7   3   2       95.40       89.60     18.96 o 
  -6   3   2     5390.19     5365.95     72.79 o 
  -5   3   2     7226.92     7435.19     78.52 o 
  -4   3   2       76.26       71.64     12.57 o 
  -3   3   2       75.26       91.72     10.48 o 
  -2   3   2     4494.85     4583.09     49.25 o 
  -1   3   2     1405.94     1414.89     24.67 o 
   0   3   2     1885.67     1755.59   1082.15 o 
   1   3   2     7638.48     7798.71     61.56 o 
   2   3   2     1173.36     1239.39     26.76 o 
   3   3   2      967.12      902.18     27.58 o 
   4   3   2       23.37       23.13     11.45 o 
   5   3   2       58.29       44.20     14.13 o 
   6   3   2     1662.66     1643.94     49.22 o 
   7   3   2     1000.39     1049.84     42.72 o 
   8   3   2      157.71      167.67     25.81 o 
   9   3   2        9.62        9.57     20.97 o 
  10   3   2       97.38       80.82     27.19 o 
  11   3   2      171.71      144.00     28.96 o 
  12   3   2       56.33       77.60     27.34 o 
  13   3   2       61.44        5.94     31.02 o 
  14   3   2        8.63       31.34     22.33 o 
 -15   4   2        5.54       20.28     22.85 o 
 -14   4   2       35.85       15.38     27.61 o 
 -13   4   2      165.96      134.38     31.14 o 
 -12   4   2      139.18      148.72     29.19 o 
 -11   4   2      165.05      104.99     26.67 o 
 -10   4   2      192.70      240.71     26.99 o 
  -9   4   2       67.31       65.81     20.06 o 
  -8   4   2      804.61      870.66     39.51 o 
  -7   4   2      263.96      292.82     23.80 o 
  -6   4   2     1140.61     1186.92     40.25 o 
  -5   4   2      203.55      209.90     19.30 o 
  -4   4   2      170.46      158.66     16.44 o 
  -3   4   2      699.02      638.03     24.60 o 
  -2   4   2     3242.73     3209.80     45.58 o 
  -1   4   2     2814.46     2960.17     39.37 o 
   0   4   2     2122.97     2015.34    127.87 o 
   1   4   2     3460.56     3584.46     45.46 o 
   2   4   2      899.65      903.38     27.61 o 
   3   4   2     1074.31     1069.75     31.37 o 
   4   4   2     1479.20     1538.93     41.42 o 
   5   4   2     2240.37     2216.85     53.13 o 
   6   4   2      548.57      581.40     31.13 o 
   7   4   2      198.84      209.61     26.37 o 
   8   4   2      433.03      485.75     34.71 o 
   9   4   2       65.32       77.08     21.21 o 
  10   4   2       62.46       39.49     26.32 o 
  11   4   2      140.24      122.93     29.94 o 
  12   4   2       28.34       43.94     22.89 o 
  13   4   2      174.50      193.59     32.79 o 
  14   4   2       14.30       50.60     23.47 o 
 -15   5   2       32.95       12.69     24.88 o 
 -14   5   2       13.37       15.48     22.84 o 
 -13   5   2       27.67       56.40     22.82 o 
 -12   5   2       95.88       74.06     28.56 o 
 -11   5   2      254.24      232.58     32.04 o 
 -10   5   2      121.60       98.95     26.57 o 
  -9   5   2      143.76      165.66     26.88 o 
  -8   5   2      104.52      124.52     19.88 o 
  -7   5   2     1155.41     1121.64     43.44 o 
  -6   5   2        9.94        4.49     16.38 o 
  -5   5   2    19043.87    20058.94    139.85 o 
  -4   5   2      354.61      357.92     23.47 o 
  -3   5   2      296.26      306.79     19.08 o 
  -2   5   2      594.11      618.11     24.51 o 
  -1   5   2     1854.29     1836.66     34.72 o 
   0   5   2      402.21      352.43     13.51 o 
   1   5   2     3304.14     3570.47     49.80 o 
   2   5   2     1203.18     1175.74     32.65 o 
   3   5   2     2072.75     2177.82     42.69 o 
   4   5   2      632.87      556.34     27.87 o 
   5   5   2      238.29      245.11     21.79 o 
   6   5   2      775.33      819.42     38.71 o 
   7   5   2       29.69       24.56     16.72 o 
   8   5   2       45.69       78.26     22.17 o 
   9   5   2       19.21       35.57     21.39 o 
  10   5   2       52.33       86.45     24.13 o 
  11   5   2       16.74        9.87     27.42 o 
  12   5   2       57.26       30.14     27.22 o 
  13   5   2        4.75       44.26     23.04 o 
  14   5   2        2.11        7.64     21.32 o 
 -14   6   2       17.21        1.88     23.21 o 
 -13   6   2       14.87        5.92     24.34 o 
 -12   6   2       27.20       60.22     24.37 o 
 -11   6   2       21.78       18.50     24.35 o 
 -10   6   2        6.07       54.15     22.77 o 
  -9   6   2      116.66      150.10     27.48 o 
  -8   6   2       13.46       21.81     21.81 o 
  -7   6   2      214.58      230.50     24.88 o 
  -6   6   2      599.77      569.23     32.88 o 
  -5   6   2      346.28      402.75     29.10 o 
  -4   6   2       29.59       33.40     15.51 o 
  -3   6   2      819.40      825.30     31.15 o 
  -2   6   2     1650.16     1512.38     40.30 o 
  -1   6   2      417.35      443.00     22.03 o 
   0   6   2      582.61      550.87     21.75 o 
   1   6   2      447.40      450.03     23.85 o 
   2   6   2      324.58      313.88     19.38 o 
   3   6   2     1324.46     1356.61     39.90 o 
   4   6   2      799.21      765.54     32.53 o 
   5   6   2      195.07      215.25     23.32 o 
   6   6   2      354.20      391.10     28.59 o 
   7   6   2      159.65      157.80     24.56 o 
   8   6   2       48.31       57.77     21.60 o 
   9   6   2       17.88        1.80     24.09 o 
  10   6   2       97.12       67.87     27.84 o 
  11   6   2       27.03       35.74     26.03 o 
  12   6   2       38.94       46.59     28.79 o 
  13   6   2       11.09       16.02     23.12 o 
  14   6   2       26.66       15.18     25.92 o 
 -14   7   2       36.77       24.98     25.34 o 
 -13   7   2       28.90        3.93     25.42 o 
 -12   7   2       72.14       37.56     24.21 o 
 -11   7   2       28.79       55.75     24.86 o 
 -10   7   2      135.33      112.93     27.73 o 
  -9   7   2        6.52       25.40     21.77 o 
  -8   7   2       27.24       25.04     22.92 o 
  -7   7   2      179.57      179.82     26.56 o 
  -6   7   2      339.51      341.60     28.20 o 
  -5   7   2     2576.23     2424.29     60.98 o 
  -4   7   2      451.07      432.93     27.34 o 
  -3   7   2     6525.34     6620.73     81.59 o 
  -2   7   2      140.34      140.11     19.00 o 
  -1   7   2     1465.53     1527.52     40.16 o 
   0   7   2      341.79      310.96     15.15 o 
   1   7   2      184.51      182.57     19.39 o 
   2   7   2       14.52       33.51     13.93 o 
   3   7   2      125.05      108.53     17.33 o 
   4   7   2      188.21      189.67     22.21 o 
   5   7   2     1644.89     1739.81     51.73 o 
   6   7   2      176.96      153.79     25.46 o 
   7   7   2      111.95       98.28     23.99 o 
   8   7   2      140.39      141.32     29.24 o 
   9   7   2       79.76       56.31     25.63 o 
  10   7   2       36.51       40.63     23.01 o 
  11   7   2        5.26       14.11     23.60 o 
  12   7   2       95.16       46.67     26.64 o 
  13   7   2       15.39        7.97     23.54 o 
 -14   8   2        8.29        3.84     21.46 o 
 -13   8   2        0.14        2.00     24.42 o 
 -12   8   2       73.20       98.67     26.11 o 
 -11   8   2      113.45      104.82     29.47 o 
 -10   8   2       16.92       35.97     21.98 o 
  -9   8   2      140.40      139.67     26.59 o 
  -8   8   2       54.23       41.60     21.33 o 
  -7   8   2      100.25       87.52     24.74 o 
  -6   8   2     1019.17     1006.41     46.41 o 
  -5   8   2      178.82      142.15     25.25 o 
  -4   8   2      103.26      107.95     19.48 o 
  -3   8   2      187.78      122.97     21.53 o 
  -2   8   2      130.73      133.89     18.58 o 
  -1   8   2       33.11       56.07     14.70 o 
   0   8   2     2881.92     2744.93    165.78 o 
   1   8   2      162.12      129.98     19.26 o 
   2   8   2     1226.47     1218.69     40.06 o 
   3   8   2       64.91       62.46     17.30 o 
   4   8   2      126.85      126.58     21.68 o 
   5   8   2      116.41      151.71     20.72 o 
   6   8   2      357.55      398.36     30.32 o 
   7   8   2       23.54       35.80     21.27 o 
   8   8   2       71.92       65.39     25.65 o 
   9   8   2      122.21      120.72     27.25 o 
  10   8   2        3.17       41.67     21.31 o 
  11   8   2       18.34        8.08     25.60 o 
  12   8   2        1.85        2.05     25.61 o 
  13   8   2        6.03       13.53     20.20 o 
 -13   9   2        9.25       13.80     21.85 o 
 -12   9   2       23.54       10.07     24.86 o 
 -11   9   2        9.96       20.21     23.71 o 
 -10   9   2        1.21       13.78     24.60 o 
  -9   9   2       22.72        5.63     25.57 o 
  -8   9   2      342.35      298.96     31.97 o 
  -7   9   2       50.90       56.02     23.89 o 
  -6   9   2      548.88      603.84     38.40 o 
  -5   9   2      852.36      914.70     43.63 o 
  -4   9   2       73.81       92.33     18.21 o 
  -3   9   2       22.53       16.14     16.40 o 
  -2   9   2     1098.54     1146.45     43.33 o 
  -1   9   2      352.13      330.08     26.26 o 
   0   9   2      169.89      172.81     15.61 o 
   1   9   2      240.58      217.57     25.76 o 
   2   9   2       46.99       38.45     17.67 o 
   3   9   2      686.03      731.72     35.55 o 
   4   9   2       13.45       33.07     17.17 o 
   5   9   2      231.16      247.66     28.57 o 
   6   9   2      172.22      184.85     30.43 o 
   7   9   2       66.76       44.98     26.48 o 
   8   9   2        1.33        9.35     23.76 o 
   9   9   2       11.37        5.88     25.45 o 
  10   9   2       61.62      130.95     25.59 o 
  11   9   2       10.35       22.47     24.62 o 
  12   9   2       16.55        1.94     24.16 o 
 -13  10   2        2.82       15.58     21.01 o 
 -12  10   2       40.23       42.90     25.67 o 
 -11  10   2       13.98       10.35     23.63 o 
 -10  10   2        0.64        6.01     26.19 o 
  -9  10   2      313.44      291.01     33.95 o 
  -8  10   2      106.66      102.88     30.84 o 
  -7  10   2       52.77      114.98     27.42 o 
  -6  10   2      962.27      889.52     48.10 o 
  -5  10   2      620.87      556.43     39.33 o 
  -4  10   2       35.84       39.34     19.54 o 
  -3  10   2       17.87       27.70     15.94 o 
  -2  10   2       82.35       80.63     25.07 o 
  -1  10   2        5.16       15.35     18.94 o 
   0  10   2       53.99       67.58     13.14 o 
   1  10   2      590.23      576.48     34.61 o 
   2  10   2       65.60       77.56     21.43 o 
   3  10   2      139.82      125.86     24.50 o 
   4  10   2       88.89       67.88     23.29 o 
   5  10   2      186.60      212.65     25.60 o 
   6  10   2      468.65      505.75     40.34 o 
   7  10   2      294.66      285.68     33.68 o 
   8  10   2       12.80       28.70     28.70 o 
   9  10   2       26.54       24.01     25.43 o 
  10  10   2       32.99       77.65     24.61 o 
  11  10   2        0.22        4.11     25.08 o 
  12  10   2        1.18       11.70     23.95 o 
 -12  11   2       46.60       34.33     24.63 o 
 -11  11   2       29.50       18.73     29.06 o 
 -10  11   2       24.27        8.36     25.78 o 
  -9  11   2       90.01       93.91     26.23 o 
  -8  11   2       71.55      133.78     27.46 o 
  -7  11   2       12.02        9.37     25.50 o 
  -6  11   2     1417.63     1387.00     59.52 o 
  -5  11   2        2.54        1.58     21.93 o 
  -4  11   2      121.18       92.95     26.86 o 
  -3  11   2     1102.15     1148.97     49.42 o 
  -2  11   2        5.92       20.01     20.01 o 
  -1  11   2      114.70      108.94     22.25 o 
   0  11   2      335.42      331.18     22.79 o 
   1  11   2      131.44      119.57     26.17 o 
   2  11   2       82.78       76.34     20.59 o 
   3  11   2       67.76       66.86     23.25 o 
   4  11   2      424.53      415.23     34.67 o 
   5  11   2      389.18      356.80     35.33 o 
   6  11   2       33.95       27.13     27.13 o 
   7  11   2        2.93       26.75     30.22 o 
   8  11   2        3.14       57.63     26.17 o 
   9  11   2        7.69       38.63     26.51 o 
  10  11   2       10.54       14.27     24.90 o 
  11  11   2        4.03       33.95     21.22 o 
 -12  12   2        4.54       25.75     19.45 o 
 -11  12   2        7.79       10.35     25.37 o 
 -10  12   2       21.90       25.28     25.28 o 
  -9  12   2        0.16        2.13     25.05 o 
  -8  12   2      268.71      260.22     40.28 o 
  -7  12   2       26.49        5.86     27.74 o 
  -6  12   2      113.87       89.32     29.77 o 
  -5  12   2       28.05       21.91     26.10 o 
  -4  12   2      960.28     1007.56     51.44 o 
  -3  12   2        1.45       29.42     29.42 o 
  -2  12   2       49.53       50.72     23.67 o 
  -1  12   2      231.88      194.18     33.84 o 
   0  12   2       51.78       56.93     36.95 o 
   1  12   2      112.71      117.19     26.56 o 
   2  12   2        9.10       15.52     22.31 o 
   3  12   2       94.54      107.78     24.75 o 
   4  12   2      125.82      143.34     28.37 o 
   5  12   2      123.45      118.77     30.25 o 
   6  12   2      586.17      581.86     45.10 o 
   7  12   2       99.76       97.15     27.82 o 
   8  12   2      198.82      203.31     34.12 o 
   9  12   2       18.80       36.89     26.70 o 
  10  12   2        8.97       40.50     24.94 o 
  11  12   2        6.37       23.32     23.32 o 
 -11  13   2      130.29      101.30     29.13 o 
 -10  13   2        6.53       14.79     26.24 o 
  -9  13   2       43.90       36.16     30.32 o 
  -8  13   2      142.66      147.47     35.56 o 
  -7  13   2      168.52      117.61     35.92 o 
  -6  13   2       41.51       36.02     28.21 o 
  -5  13   2       56.27       29.09     29.35 o 
  -4  13   2     1135.40     1030.63     55.70 o 
  -3  13   2      252.42      238.48     33.19 o 
  -2  13   2       11.91        9.04     23.50 o 
  -1  13   2       28.95       31.95     24.16 o 
   0  13   2       54.88       43.99     18.46 o 
   1  13   2        2.94        3.53     25.19 o 
   2  13   2       59.36       45.94     24.77 o 
   3  13   2      160.48      192.99     29.55 o 
   4  13   2      166.93      152.77     29.89 o 
   5  13   2      206.08      252.16     33.93 o 
   6  13   2      334.76      354.08     38.08 o 
   7  13   2       15.92        8.03     28.69 o 
   8  13   2        0.68       10.26     25.53 o 
   9  13   2       12.94       26.37     26.37 o 
  10  13   2       13.57       17.82     21.86 o 
 -10  14   2        5.44        0.00     23.59 o 
  -9  14   2       12.92        8.39     27.47 o 
  -8  14   2      120.20      115.07     30.00 o 
  -7  14   2      152.92      165.31     32.35 o 
  -6  14   2       33.80       24.92     28.06 o 
  -5  14   2      947.25      972.41     52.54 o 
  -4  14   2        5.31       25.95     29.44 o 
  -3  14   2       14.04        7.80     29.16 o 
  -2  14   2       48.52       25.14     27.67 o 
  -1  14   2       74.92       50.00     29.23 o 
   0  14   2      211.67      196.29     38.19 o 
   1  14   2      105.23      104.49     30.73 o 
   2  14   2       16.52        3.78     24.27 o 
   3  14   2       39.87       59.91     25.38 o 
   4  14   2      166.08      181.25     30.97 o 
   5  14   2       59.44       55.06     27.99 o 
   6  14   2       31.65       30.39     27.91 o 
   7  14   2       66.21       57.50     29.62 o 
   8  14   2       17.93       32.68     25.78 o 
   9  14   2        2.93       28.64     28.64 o 
  -9  15   2       69.55      103.04     27.78 o 
  -8  15   2       21.32       25.49     28.80 o 
  -7  15   2       53.57        0.00     27.65 o 
  -6  15   2        2.68       31.52     31.52 o 
  -5  15   2        2.60       30.74     30.74 o 
  -4  15   2        7.15        0.00     27.24 o 
  -3  15   2       88.07       30.77     28.59 o 
  -2  15   2       36.66       59.29     27.31 o 
  -1  15   2       21.24       10.24     26.70 o 
   0  15   2      374.68      365.69     38.62 o 
   1  15   2       46.17       70.76     28.17 o 
   2  15   2       14.88        7.73     26.83 o 
   3  15   2       20.01       20.88     26.16 o 
   4  15   2       32.06       40.88     25.58 o 
   5  15   2      220.01      196.77     34.89 o 
   6  15   2       22.25       50.94     27.37 o 
   7  15   2       17.16        8.20     25.97 o 
   8  15   2       27.28       47.52     25.14 o 
  -8  16   2       14.72       22.46     23.38 o 
  -7  16   2        9.21       26.50     26.50 o 
  -6  16   2        9.44       12.67     25.34 o 
  -5  16   2        1.12       23.21     28.02 o 
  -4  16   2      238.81      236.04     33.24 o 
  -3  16   2       73.53       58.93     27.51 o 
  -2  16   2      190.22      162.99     33.48 o 
  -1  16   2        5.35       21.46     25.29 o 
   0  16   2       24.65       27.55     21.04 o 
   1  16   2      130.70      143.77     32.48 o 
   2  16   2       17.59       15.69     29.45 o 
   3  16   2       76.66       62.24     27.59 o 
   4  16   2       25.73       69.13     24.54 o 
   5  16   2       69.18       90.27     26.68 o 
   6  16   2       12.15       30.04     27.15 o 
   7  16   2        2.56       13.69     25.03 o 
  -6  17   2        3.65       25.86     25.86 o 
  -5  17   2        4.31       12.55     23.91 o 
  -4  17   2       32.21       12.57     29.89 o 
  -3  17   2       15.82        2.12     27.36 o 
  -2  17   2       11.26       21.36     32.48 o 
  -1  17   2      386.17      354.05     38.35 o 
   0  17   2        8.67        3.03     23.63 o 
   1  17   2        3.54       18.24     26.54 o 
   2  17   2        3.24       13.89     27.37 o 
   3  17   2        2.87       42.65     21.03 o 
   4  17   2       25.81       17.56     26.33 o 
   5  17   2       14.36        7.79     23.72 o 
  -4  18   2       27.74       18.18     26.45 o 
  -3  18   2       34.40       69.74     25.91 o 
  -2  18   2        1.55        4.14     25.24 o 
  -1  18   2        6.85        2.23     27.76 o 
   0  18   2       33.36       23.97     19.54 o 
   1  18   2        2.18       21.85     24.28 o 
   2  18   2       42.17       51.51     22.74 o 
   3  18   2       20.55        5.64     23.26 o 
 -15   0   3        5.25       17.08     27.29 o 
 -14   0   3       68.49       69.34     27.97 o 
 -13   0   3       59.32       37.89     30.21 o 
 -12   0   3       12.18       35.03     28.13 o 
 -11   0   3      584.95      600.23     41.39 o 
 -10   0   3      122.39      112.15     20.93 o 
  -9   0   3      185.38      128.86     26.27 o 
  -8   0   3      144.27      150.89     19.48 o 
  -7   0   3      230.86      227.20     20.01 o 
  -6   0   3       27.25       18.04     18.04 o 
  -5   0   3        6.05       18.40     11.15 o 
  -4   0   3        9.20        7.93      8.48 o 
  -3   0   3     2251.22     2354.06     40.68 o 
  -2   0   3       61.13      112.48     20.13 o 
  -1   0   3      625.52      629.88     13.99 o 
   0   0   3       50.00       43.98     11.35 o 
   1   0   3    29816.93    27849.43    476.03 o 
   2   0   3     1185.63     1223.99     26.57 o 
   3   0   3     8798.51     8587.32     74.57 o 
   4   0   3        9.88       23.72     13.88 o 
   5   0   3     4301.23     4364.68     64.36 o 
   6   0   3       27.17       29.26     22.70 o 
   7   0   3     1246.62     1202.23     43.38 o 
   8   0   3       48.08       68.18     21.11 o 
   9   0   3       32.92       39.27     25.34 o 
  10   0   3        6.25       25.69     25.69 o 
  11   0   3       31.45        9.41     26.29 o 
  12   0   3      460.13      495.48     40.36 o 
  13   0   3        0.96       14.01     24.46 o 
  14   0   3       75.31       89.55     28.01 o 
 -15   1   3       19.33       25.35     25.35 o 
 -14   1   3       57.30       42.79     27.14 o 
 -13   1   3       62.55       80.00     28.54 o 
 -12   1   3       17.96        8.95     23.96 o 
 -11   1   3       54.97       64.24     23.63 o 
 -10   1   3      311.94      304.54     28.97 o 
  -9   1   3      137.49      143.99     19.83 o 
  -8   1   3      295.50      356.43     25.07 o 
  -7   1   3       83.38       80.50     15.24 o 
  -6   1   3       77.18       68.18     13.54 o 
  -5   1   3     5762.91     5731.73     66.04 o 
  -4   1   3     3593.04     3571.70     47.74 o 
  -3   1   3    25484.46    24846.69    455.51 o 
  -2   1   3     5179.73     5385.72     45.21 o 
  -1   1   3     5525.63     5540.22     42.03 o 
   0   1   3     8258.98     8060.08    273.65 o 
   1   1   3    48891.54    45512.73    605.29 o 
   2   1   3     3077.09     3275.80     41.79 o 
   3   1   3      901.61      829.97     26.99 o 
   4   1   3     2624.17     2711.53     46.63 o 
   5   1   3      813.36      768.64     32.08 o 
   6   1   3     2806.72     2832.39     60.88 o 
   7   1   3       50.35       63.64     18.84 o 
   8   1   3      346.86      389.84     31.43 o 
   9   1   3      109.02      113.95     25.69 o 
  10   1   3        2.45       38.52     21.75 o 
  11   1   3      197.43      209.26     31.89 o 
  12   1   3      194.82      172.19     30.56 o 
  13   1   3       20.87        6.05     26.31 o 
  14   1   3       10.87       31.22     23.15 o 
 -15   2   3        4.85       19.68     27.72 o 
 -14   2   3       61.69       55.04     25.32 o 
 -13   2   3       46.00       39.68     28.24 o 
 -12   2   3       55.93       78.46     23.56 o 
 -11   2   3      166.86      163.33     25.60 o 
 -10   2   3       20.69        2.99     21.17 o 
  -9   2   3     1095.92     1030.96     45.67 o 
  -8   2   3      132.77      112.45     19.59 o 
  -7   2   3      204.02      220.59     20.24 o 
  -6   2   3      198.71      177.72     17.83 o 
  -5   2   3       23.44       25.05     10.44 o 
  -4   2   3     2152.78     1968.02     36.86 o 
  -3   2   3     9416.58     9750.35     72.73 o 
  -2   2   3    12258.65    12608.77     73.62 o 
  -1   2   3     7078.71     6960.83     51.04 o 
   0   2   3    40262.80     8686.72  18252.33 o 
   1   2   3     3486.54     3771.96     43.59 o 
   2   2   3    15606.56    16254.59     94.07 o 
   3   2   3       19.32        5.17      9.59 o 
   4   2   3     1724.81     1733.91     41.11 o 
   5   2   3      131.95      118.16     17.77 o 
   6   2   3      209.65      240.24     22.78 o 
   7   2   3     1266.53     1247.14     45.21 o 
   8   2   3       29.44       20.25     20.25 o 
   9   2   3      179.91      195.80     26.26 o 
  10   2   3      323.06      328.88     36.04 o 
  11   2   3      173.38      178.82     34.02 o 
  12   2   3      122.10       69.54     30.67 o 
  13   2   3       36.70       42.11     28.42 o 
  14   2   3       56.16       54.40     25.47 o 
 -15   3   3      117.54      119.88     29.16 o 
 -14   3   3       78.69      113.30     21.97 o 
 -13   3   3      129.81      107.84     29.06 o 
 -12   3   3      219.63      277.09     30.87 o 
 -11   3   3       71.86       76.01     25.99 o 
 -10   3   3        3.11       18.86     18.86 o 
  -9   3   3       12.82        5.61     18.10 o 
  -8   3   3       28.38       30.85     15.42 o 
  -7   3   3       63.83       83.18     16.53 o 
  -6   3   3     2610.60     2652.55     52.13 o 
  -5   3   3     1646.62     1514.35     40.09 o 
  -4   3   3     2766.09     2835.54     45.09 o 
  -3   3   3     1174.18     1184.67     29.93 o 
  -2   3   3     7349.18     7449.34     61.65 o 
  -1   3   3      864.07      824.44     20.07 o 
   0   3   3     1032.79     1022.88     21.89 o 
   1   3   3      215.95      208.67     14.42 o 
   2   3   3     1459.87     1407.34     32.72 o 
   3   3   3       20.45       14.33     13.12 o 
   4   3   3      976.82      900.40     32.25 o 
   5   3   3      255.60      273.68     21.76 o 
   6   3   3      465.15      459.65     29.42 o 
   7   3   3      506.05      464.40     30.23 o 
   8   3   3       97.39      101.22     23.90 o 
   9   3   3      607.56      614.65     38.78 o 
  10   3   3      133.47      120.45     26.49 o 
  11   3   3       96.14      128.76     28.35 o 
  12   3   3      142.63      161.86     34.04 o 
  13   3   3       38.78        7.99     27.67 o 
  14   3   3       21.79       25.04     23.62 o 
 -15   4   3        8.82        7.40     25.19 o 
 -14   4   3      162.19      171.49     31.33 o 
 -13   4   3       62.09       38.37     28.67 o 
 -12   4   3      225.66      158.94     31.79 o 
 -11   4   3        1.68       29.52     22.38 o 
 -10   4   3       12.98       19.23     20.74 o 
  -9   4   3       60.55       54.99     21.59 o 
  -8   4   3      405.93      383.94     28.50 o 
  -7   4   3      204.09      163.51     21.05 o 
  -6   4   3      243.17      257.29     20.55 o 
  -5   4   3     2354.90     2503.20     48.85 o 
  -4   4   3     3053.00     3209.52     50.40 o 
  -3   4   3      298.43      264.28     17.08 o 
  -2   4   3     2806.65     2927.97     42.77 o 
  -1   4   3     3355.79     3192.33     42.06 o 
   0   4   3     4683.72     4613.90    143.08 o 
   1   4   3      835.97      828.98     26.42 o 
   2   4   3      479.66      498.17     21.91 o 
   3   4   3      161.02      164.46     16.59 o 
   4   4   3      701.80      720.35     30.64 o 
   5   4   3      579.81      593.78     28.51 o 
   6   4   3       40.20       53.88     14.74 o 
   7   4   3       31.84        1.28     18.23 o 
   8   4   3      448.01      422.58     33.69 o 
   9   4   3      201.20      212.03     29.56 o 
  10   4   3      380.95      419.50     37.33 o 
  11   4   3      178.19      149.88     30.03 o 
  12   4   3      213.96      200.98     32.50 o 
  13   4   3       15.39        6.04     27.98 o 
  14   4   3        4.47       23.56     23.56 o 
 -15   5   3        5.00       49.97     22.84 o 
 -14   5   3       57.03       85.31     23.90 o 
 -13   5   3       10.07       42.81     22.72 o 
 -12   5   3       31.36       11.26     25.33 o 
 -11   5   3      206.80      150.63     28.55 o 
 -10   5   3       15.16       14.97     23.09 o 
  -9   5   3      446.50      529.98     33.86 o 
  -8   5   3        8.38       13.56     19.55 o 
  -7   5   3       93.30      123.09     20.90 o 
  -6   5   3      426.38      412.27     27.39 o 
  -5   5   3      868.99      802.50     34.53 o 
  -4   5   3      951.28      914.59     32.41 o 
  -3   5   3     5822.68     5582.82     66.52 o 
  -2   5   3      111.93      125.97     13.78 o 
  -1   5   3     2055.65     2057.83     37.33 o 
   0   5   3     1875.17     1214.68    773.46 o 
   1   5   3      334.18      379.52     20.14 o 
   2   5   3     1913.48     1954.45     39.39 o 
   3   5   3     2208.44     2193.02     47.05 o 
   4   5   3      665.23      641.27     28.84 o 
   5   5   3      299.37      296.98     24.02 o 
   6   5   3      142.45      173.90     22.14 o 
   7   5   3       99.39      135.22     24.43 o 
   8   5   3       42.30       23.66     22.36 o 
   9   5   3      300.69      398.92     35.54 o 
  10   5   3      117.57      138.52     24.45 o 
  11   5   3       26.73       28.71     28.71 o 
  12   5   3       42.33       68.62     27.32 o 
  13   5   3       13.19       27.86     26.11 o 
  14   5   3       31.98       33.92     25.32 o 
 -15   6   3       22.10       32.89     22.91 o 
 -14   6   3        2.71        3.86     25.09 o 
 -13   6   3       42.78       35.50     26.48 o 
 -12   6   3       29.62       77.45     24.42 o 
 -11   6   3      303.84      283.31     34.59 o 
 -10   6   3      249.82      253.44     29.45 o 
  -9   6   3      510.89      528.83     38.63 o 
  -8   6   3      167.71      129.11     24.62 o 
  -7   6   3       41.93       39.13     17.86 o 
  -6   6   3      977.63      984.17     40.84 o 
  -5   6   3     2184.05     2206.31     54.32 o 
  -4   6   3      400.15      346.46     24.14 o 
  -3   6   3     1272.28     1170.49     37.10 o 
  -2   6   3       14.67       20.19     11.33 o 
  -1   6   3     2639.26     2704.64     46.65 o 
   0   6   3     4004.21     2892.60   1779.66 o 
   1   6   3      160.23      227.25     19.59 o 
   2   6   3     1418.80     1323.25     38.10 o 
   3   6   3      944.68      924.65     34.03 o 
   4   6   3       78.68       64.44     14.88 o 
   5   6   3      129.24      134.21     18.28 o 
   6   6   3      182.38      187.87     24.98 o 
   7   6   3       55.92       60.92     20.56 o 
   8   6   3       31.39       51.01     22.05 o 
   9   6   3       19.25       12.61     22.94 o 
  10   6   3       31.74       32.46     22.46 o 
  11   6   3       11.97       21.97     23.35 o 
  12   6   3        0.98        8.10     26.01 o 
  13   6   3       11.64        3.99     22.40 o 
 -14   7   3        4.20       11.59     22.26 o 
 -13   7   3        6.96        4.00     24.21 o 
 -12   7   3      100.27      120.83     27.97 o 
 -11   7   3      516.24      457.44     41.86 o 
 -10   7   3       15.80       48.85     25.32 o 
  -9   7   3       25.01       21.77     18.93 o 
  -8   7   3       87.91       95.83     24.15 o 
  -7   7   3       73.09       81.69     22.13 o 
  -6   7   3     1636.68     1650.93     52.81 o 
  -5   7   3      518.90      523.23     30.75 o 
  -4   7   3     1238.14     1267.29     42.44 o 
  -3   7   3      294.75      256.50     22.26 o 
  -2   7   3       23.84       39.65     14.86 o 
  -1   7   3      802.27      844.93     31.33 o 
   0   7   3      317.83      193.87    143.16 o 
   1   7   3     2192.34     2401.21     53.81 o 
   2   7   3      967.11      969.76     35.33 o 
   3   7   3      704.12      750.93     33.08 o 
   4   7   3       66.88       69.59     15.62 o 
   5   7   3      511.67      575.60     32.58 o 
   6   7   3       19.41       31.10     17.60 o 
   7   7   3      154.78      134.91     23.08 o 
   8   7   3      251.29      240.32     30.84 o 
   9   7   3       60.43       77.85     23.96 o 
  10   7   3       13.04       11.76     23.04 o 
  11   7   3       25.51       20.08     24.14 o 
  12   7   3        6.79        8.04     23.51 o 
  13   7   3       25.70       44.71     23.81 o 
 -14   8   3        6.03       27.27     27.27 o 
 -13   8   3       31.44       58.20     25.53 o 
 -12   8   3       22.18       44.44     24.46 o 
 -11   8   3      142.31      169.85     29.27 o 
 -10   8   3        6.47       13.30     24.86 o 
  -9   8   3       33.12       55.01     22.73 o 
  -8   8   3      141.61       82.39     26.51 o 
  -7   8   3       21.94       15.04     21.37 o 
  -6   8   3      799.41      837.17     40.83 o 
  -5   8   3       79.50       33.20     20.91 o 
  -4   8   3      334.36      307.31     25.05 o 
  -3   8   3       44.71       37.15     17.05 o 
  -2   8   3      879.39      958.48     37.29 o 
  -1   8   3      722.99      756.02     32.17 o 
   0   8   3       16.98       17.54     10.30 o 
   1   8   3      944.12      994.12     40.15 o 
   2   8   3     3079.26     3061.24     65.78 o 
   3   8   3       79.88      102.35     15.26 o 
   4   8   3      434.79      471.68     30.06 o 
   5   8   3        1.00       12.28     17.79 o 
   6   8   3      132.10      116.53     26.71 o 
   7   8   3      166.69      145.94     27.04 o 
   8   8   3       28.78       61.06     23.98 o 
   9   8   3       34.16       28.73     24.56 o 
  10   8   3       14.64       34.00     24.39 o 
  11   8   3       33.46       10.28     27.33 o 
  12   8   3       21.44       19.97     22.34 o 
  13   8   3       62.64       41.80     24.59 o 
 -14   9   3        9.79        5.60     24.62 o 
 -13   9   3       27.86       24.12     24.51 o 
 -12   9   3       73.66       92.09     28.52 o 
 -11   9   3       18.18       18.31     26.99 o 
 -10   9   3      164.97      172.67     31.42 o 
  -9   9   3      153.07      160.50     28.66 o 
  -8   9   3      189.74      196.39     25.34 o 
  -7   9   3      557.92      630.03     41.90 o 
  -6   9   3      939.20      944.04     46.14 o 
  -5   9   3       32.54       43.50     19.39 o 
  -4   9   3      722.54      732.76     37.09 o 
  -3   9   3      102.36      123.01     20.50 o 
  -2   9   3       65.94       69.36     18.74 o 
  -1   9   3     1056.11     1080.34     42.10 o 
   0   9   3       11.72        8.27     12.59 o 
   1   9   3      612.25      695.23     36.53 o 
   2   9   3       89.98       63.86     20.80 o 
   3   9   3      112.43      144.34     21.06 o 
   4   9   3       50.47        6.84     20.78 o 
   5   9   3        5.43       17.75     18.76 o 
   6   9   3      369.36      312.07     33.15 o 
   7   9   3       27.58       36.90     25.27 o 
   8   9   3       40.78       30.07     26.34 o 
   9   9   3      144.66      151.49     31.21 o 
  10   9   3       39.64       44.54     24.77 o 
  11   9   3       10.44        0.00     24.32 o 
  12   9   3       12.88       13.87     26.04 o 
 -13  10   3        3.72       35.64     21.17 o 
 -12  10   3        4.29       53.48     22.77 o 
 -11  10   3       33.29       64.19     26.86 o 
 -10  10   3      432.91      415.93     41.11 o 
  -9  10   3      123.53      134.78     32.00 o 
  -8  10   3       51.59       63.05     22.99 o 
  -7  10   3      178.29      171.26     30.91 o 
  -6  10   3      130.00       93.59     27.86 o 
  -5  10   3      357.68      362.45     32.50 o 
  -4  10   3        4.48        8.58     17.96 o 
  -3  10   3        6.90       23.47     17.55 o 
  -2  10   3      479.42      481.70     31.74 o 
  -1  10   3      132.59      104.06     21.31 o 
   0  10   3       92.64      109.43     16.50 o 
   1  10   3      308.77      277.51     29.53 o 
   2  10   3       76.19      110.77     22.15 o 
   3  10   3       31.12       34.06     19.20 o 
   4  10   3       27.08       40.98     20.74 o 
   5  10   3      215.00      257.84     28.84 o 
   6  10   3     2541.02     2513.64     78.68 o 
   7  10   3      342.12      333.13     37.32 o 
   8  10   3      202.86      194.09     28.92 o 
   9  10   3       36.42       48.42     24.67 o 
  10  10   3      101.08      116.47     30.31 o 
  11  10   3        6.48       12.13     27.04 o 
  12  10   3        4.49       23.29     23.29 o 
 -13  11   3       17.15       11.59     21.64 o 
 -12  11   3       12.04       51.01     22.93 o 
 -11  11   3       23.23       37.51     26.60 o 
 -10  11   3      137.70       79.09     33.45 o 
  -9  11   3      274.32      233.72     35.89 o 
  -8  11   3       13.69        2.03     25.37 o 
  -7  11   3      637.02      568.00     45.51 o 
  -6  11   3     1012.95      868.64     49.79 o 
  -5  11   3      245.25      274.24     32.36 o 
  -4  11   3      638.36      540.61     39.79 o 
  -3  11   3     1044.29     1055.22     47.13 o 
  -2  11   3        9.97       11.88     20.90 o 
  -1  11   3      108.50      105.08     23.06 o 
   0  11   3      129.72      122.55     18.17 o 
   1  11   3        6.05        0.00     22.13 o 
   2  11   3     1572.05     1465.06     55.69 o 
   3  11   3       57.20       52.24     24.93 o 
   4  11   3      100.24      109.59     23.28 o 
   5  11   3       83.08      117.53     25.57 o 
   6  11   3      109.42      154.77     32.53 o 
   7  11   3      242.30      215.33     31.83 o 
   8  11   3       10.21       13.89     28.01 o 
   9  11   3       73.87       83.73     27.91 o 
  10  11   3        9.39       10.13     23.36 o 
  11  11   3        4.52       23.79     24.16 o 
 -12  12   3       12.69       11.96     24.47 o 
 -11  12   3        2.73       20.80     27.59 o 
 -10  12   3       18.54       30.19     30.19 o 
  -9  12   3       84.69       77.28     29.87 o 
  -8  12   3       10.90       28.61     22.45 o 
  -7  12   3       75.74       84.51     30.12 o 
  -6  12   3       73.95       77.22     27.96 o 
  -5  12   3       23.97       39.74     27.09 o 
  -4  12   3      136.88      133.31     32.29 o 
  -3  12   3       17.95       26.11     26.11 o 
  -2  12   3       10.83       24.58     24.33 o 
  -1  12   3       57.43       82.62     21.88 o 
   0  12   3       73.28       89.97     19.65 o 
   1  12   3      272.65      301.35     33.62 o 
   2  12   3      105.97       67.20     26.29 o 
   3  12   3       22.83       14.52     23.57 o 
   4  12   3      122.70       90.49     28.97 o 
   5  12   3      179.55      148.42     30.17 o 
   6  12   3        0.22       22.83     23.79 o 
   7  12   3        9.04       61.58     27.74 o 
   8  12   3       43.23       10.15     26.83 o 
   9  12   3        8.29       30.65     24.95 o 
  10  12   3       10.00        8.11     26.64 o 
 -11  13   3       58.66       85.74     23.49 o 
 -10  13   3       28.76        8.41     26.70 o 
  -9  13   3        4.22       28.18     28.18 o 
  -8  13   3      244.88      218.16     39.55 o 
  -7  13   3       38.15       16.41     28.89 o 
  -6  13   3      704.66      633.91     45.98 o 
  -5  13   3      580.92      538.14     43.99 o 
  -4  13   3        7.40        7.38     25.19 o 
  -3  13   3       39.85       78.31     30.46 o 
  -2  13   3       34.57       63.04     23.16 o 
  -1  13   3       73.85       83.59     25.65 o 
   0  13   3      167.88      130.56     29.93 o 
   1  13   3       28.89        6.97     25.39 o 
   2  13   3      273.37      277.04     34.63 o 
   3  13   3       47.82       57.43     24.61 o 
   4  13   3      216.19      141.24     32.56 o 
   5  13   3       58.73       72.22     25.56 o 
   6  13   3       16.81       21.77     24.54 o 
   7  13   3      170.07      134.21     35.68 o 
   8  13   3       27.01       18.51     26.82 o 
   9  13   3       68.54       44.51     29.15 o 
  10  13   3        3.22       23.35     23.35 o 
 -10  14   3       34.81       88.60     25.78 o 
  -9  14   3        3.38       21.08     28.45 o 
  -8  14   3       51.74       70.06     29.78 o 
  -7  14   3        1.09       33.61     28.02 o 
  -6  14   3       28.78        4.09     30.74 o 
  -5  14   3       77.70       74.84     29.36 o 
  -4  14   3       12.14       55.49     27.74 o 
  -3  14   3      557.55      637.54     45.60 o 
  -2  14   3      169.81      168.53     36.70 o 
  -1  14   3       62.54        2.02     24.01 o 
   0  14   3       60.29       55.31     18.95 o 
   1  14   3       81.22       67.39     30.78 o 
   2  14   3      272.26      254.58     38.25 o 
   3  14   3      294.61      301.01     33.55 o 
   4  14   3       23.60        3.85     26.04 o 
   5  14   3       23.70       57.12     27.21 o 
   6  14   3       49.11       20.25     30.59 o 
   7  14   3       26.85        0.00     29.74 o 
   8  14   3       32.89       56.64     25.07 o 
   9  14   3       23.53        7.91     26.78 o 
  -9  15   3       24.43       55.69     29.29 o 
  -8  15   3       54.21       61.18     27.78 o 
  -7  15   3       13.79       29.52     29.52 o 
  -6  15   3       11.95        8.39     25.65 o 
  -5  15   3       10.71       33.31     26.32 o 
  -4  15   3        7.19       22.81     21.86 o 
  -3  15   3       31.79       65.49     29.97 o 
  -2  15   3        6.69       14.22     28.45 o 
  -1  15   3       37.99       67.22     25.76 o 
   0  15   3        8.90        7.18     17.97 o 
   1  15   3        1.87       25.34     27.91 o 
   2  15   3       61.88       92.63     29.97 o 
   3  15   3       61.89       61.48     28.66 o 
   4  15   3       15.12       15.73     27.59 o 
   5  15   3       19.00       44.12     25.25 o 
   6  15   3       69.91       74.94     28.54 o 
   7  15   3       47.74       36.32     28.36 o 
   8  15   3       17.56       23.44     23.98 o 
  -8  16   3        1.74       14.25     25.86 o 
  -7  16   3       15.56        2.00     25.63 o 
  -6  16   3       33.08       65.10     24.36 o 
  -5  16   3       96.40      107.23     26.54 o 
  -4  16   3       35.90       23.25     27.72 o 
  -3  16   3       21.38       23.12     25.86 o 
  -2  16   3        9.17       27.78     27.78 o 
  -1  16   3        0.95       26.67     26.67 o 
   0  16   3       10.08       15.82     32.95 o 
   1  16   3        6.95        1.97     27.39 o 
   2  16   3      110.51       82.77     29.49 o 
   3  16   3       15.69       17.68     26.54 o 
   4  16   3       64.03       53.31     27.96 o 
   5  16   3       36.80       15.87     25.47 o 
   6  16   3        2.72       23.78     26.21 o 
   7  16   3       19.89       19.36     25.31 o 
  -6  17   3        3.87        8.14     21.95 o 
  -5  17   3       10.99       14.45     27.13 o 
  -4  17   3        1.76       22.99     22.79 o 
  -3  17   3       15.39        8.47     25.62 o 
  -2  17   3        4.46       10.64     26.27 o 
  -1  17   3       15.35        4.36     28.79 o 
   0  17   3       37.94       36.26     18.68 o 
   1  17   3       56.03       76.07     27.04 o 
   2  17   3        1.61       21.65     25.94 o 
   3  17   3       26.45       48.49     22.84 o 
   4  17   3       12.27       23.26     23.62 o 
   5  17   3       41.28       17.27     26.97 o 
  -4  18   3        2.71       24.14     25.61 o 
  -3  18   3       35.64       49.27     24.15 o 
  -2  18   3       15.85       12.55     27.26 o 
  -1  18   3       31.70       27.45     27.45 o 
   0  18   3        4.07        3.29     18.38 o 
   1  18   3       41.52       44.62     27.64 o 
   2  18   3       26.77       26.43     26.43 o 
   3  18   3        6.72        0.00     22.82 o 
 -16   0   4        9.61       16.34     25.71 o 
 -15   0   4       10.91       16.85     29.34 o 
 -14   0   4       37.05       80.37     23.93 o 
 -13   0   4       74.19       39.14     28.48 o 
 -12   0   4     1861.98     1891.97     69.45 o 
 -11   0   4       82.01       73.42     26.36 o 
 -10   0   4       94.15      135.05     20.24 o 
  -9   0   4       85.11       95.96     18.26 o 
  -8   0   4      354.71      321.48     25.97 o 
  -7   0   4        0.80       12.51     12.51 o 
  -6   0   4       10.02       15.40     11.56 o 
  -5   0   4       14.06        4.55     17.64 o 
  -4   0   4     1760.28     1589.65     43.40 o 
  -3   0   4      253.60      242.40     15.19 o 
  -2   0   4     4301.03     4714.08     46.01 o 
  -1   0   4       40.06       43.53      7.25 o 
   0   0   4     1524.96     1451.73     41.74 o 
   1   0   4      517.26      513.56     21.59 o 
   2   0   4    16486.93    17678.62    103.82 o 
   3   0   4       77.52       46.89     14.62 o 
   4   0   4      506.27      604.92     37.50 o 
   5   0   4      108.70       87.97     16.61 o 
   6   0   4      226.44      195.17     21.40 o 
   7   0   4      568.39      543.42     33.31 o 
   8   0   4      540.77      507.27     35.39 o 
   9   0   4        5.92        8.23     20.20 o 
  10   0   4     1145.31     1111.72     54.80 o 
  11   0   4       12.25        5.65     27.06 o 
  12   0   4      205.21      170.45     37.09 o 
  13   0   4        0.34        2.00     25.66 o 
  14   0   4      109.98      116.02     27.18 o 
 -16   1   4       17.66       43.17     19.64 o 
 -15   1   4       55.40       42.72     28.81 o 
 -14   1   4        3.38       26.16     23.30 o 
 -13   1   4      171.62      168.90     30.44 o 
 -12   1   4       54.13       72.98     25.44 o 
 -11   1   4      765.36      789.56     44.44 o 
 -10   1   4      177.60      213.69     29.05 o 
  -9   1   4       21.89        5.19     17.56 o 
  -8   1   4       63.02       53.25     14.92 o 
  -7   1   4      113.16      107.49     14.85 o 
  -6   1   4      568.10      511.28     25.63 o 
  -5   1   4     3787.70     3846.79     54.54 o 
  -4   1   4     1484.39     1389.44     38.82 o 
  -3   1   4       86.33       87.14     10.93 o 
  -2   1   4    11837.37    11729.75     70.68 o 
  -1   1   4     5507.96     5615.69     47.47 o 
   0   1   4      981.25     1053.28     42.57 o 
   1   1   4     3795.51     3923.04     46.40 o 
   2   1   4     3675.29     3700.05     47.89 o 
   3   1   4      244.02      226.78     16.18 o 
   4   1   4      644.22      616.53     27.13 o 
   5   1   4      106.57       78.78     16.49 o 
   6   1   4       21.53        7.71     14.68 o 
   7   1   4     1662.15     1548.54     51.71 o 
   8   1   4      246.11      241.88     29.47 o 
   9   1   4      225.78      199.11     31.56 o 
  10   1   4      169.71      162.98     31.91 o 
  11   1   4       51.15       70.76     29.49 o 
  12   1   4       20.21       26.09     26.09 o 
  13   1   4       95.36      117.57     28.44 o 
  14   1   4        7.75       38.06     22.94 o 
 -15   2   4       12.90        9.82     23.48 o 
 -14   2   4       55.16       41.03     29.61 o 
 -13   2   4      544.74      482.30     41.90 o 
 -12   2   4       41.14       47.62     26.40 o 
 -11   2   4     1186.13     1273.84     52.87 o 
 -10   2   4      993.90      986.62     46.52 o 
  -9   2   4      476.55      471.95     32.24 o 
  -8   2   4      611.69      633.92     31.96 o 
  -7   2   4      152.80      132.06     18.36 o 
  -6   2   4      225.36      201.77     19.71 o 
  -5   2   4      228.64      232.39     18.23 o 
  -4   2   4     3207.64     3046.11     46.02 o 
  -3   2   4     3039.80     3044.94     42.26 o 
  -2   2   4      863.80      857.57     21.21 o 
  -1   2   4     2921.44     2898.44     36.88 o 
   0   2   4    15085.70     3283.17   7443.75 o 
   1   2   4     3056.86     3090.24     42.32 o 
   2   2   4      649.34      598.64     23.65 o 
   3   2   4     2622.48     2654.45     44.75 o 
   4   2   4      413.50      365.80     22.82 o 
   5   2   4      487.18      427.31     24.57 o 
   6   2   4     2506.37     2314.27     57.55 o 
   7   2   4      238.89      257.08     26.95 o 
   8   2   4        8.88        0.00     19.46 o 
   9   2   4      368.59      382.41     33.89 o 
  10   2   4      221.29      166.58     35.63 o 
  11   2   4      113.55      125.37     30.63 o 
  12   2   4      248.17      211.87     36.77 o 
  13   2   4       41.63       13.94     26.87 o 
  14   2   4       65.80       70.04     25.81 o 
 -15   3   4       15.72        0.00     24.87 o 
 -14   3   4      134.83       61.45     31.03 o 
 -13   3   4       42.39       71.69     25.46 o 
 -12   3   4       50.81        5.44     26.72 o 
 -11   3   4      165.54      171.14     27.00 o 
 -10   3   4       69.89       81.38     20.85 o 
  -9   3   4      170.24      172.72     23.66 o 
  -8   3   4      238.22      236.40     24.82 o 
  -7   3   4      180.00      178.66     18.72 o 
  -6   3   4     4576.77     4690.06     67.90 o 
  -5   3   4        1.61       29.12     13.80 o 
  -4   3   4     2200.55     2075.29     50.14 o 
  -3   3   4      119.53      159.39     14.38 o 
  -2   3   4     1192.58     1196.84     27.45 o 
  -1   3   4      264.26      249.64     14.73 o 
   0   3   4      314.46      326.16     28.22 o 
   1   3   4       92.00      101.62     11.47 o 
   2   3   4      816.29      757.62     26.50 o 
   3   3   4      196.02      208.74     16.30 o 
   4   3   4      465.98      496.48     25.62 o 
   5   3   4      137.57      136.36     17.21 o 
   6   3   4      256.50      251.91     24.96 o 
   7   3   4       83.73       57.83     19.95 o 
   8   3   4      172.27      191.29     26.86 o 
   9   3   4      192.03      249.76     29.14 o 
  10   3   4       59.33        1.96     27.47 o 
  11   3   4       42.55       62.39     25.34 o 
  12   3   4       60.28       58.10     30.58 o 
  13   3   4        7.22       19.85     25.16 o 
  14   3   4       20.85        5.57     21.30 o 
 -15   4   4        0.49       22.44     22.97 o 
 -14   4   4       35.63       34.79     26.45 o 
 -13   4   4      288.63      230.05     35.15 o 
 -12   4   4      254.19      239.55     31.25 o 
 -11   4   4      129.75      148.69     27.12 o 
 -10   4   4       42.50       57.14     18.20 o 
  -9   4   4      156.65      118.13     24.09 o 
  -8   4   4      316.69      318.61     31.94 o 
  -7   4   4       27.97       13.65     15.71 o 
  -6   4   4      620.09      611.03     29.51 o 
  -5   4   4      176.94      181.46     18.86 o 
  -4   4   4      348.33      338.18     24.17 o 
  -3   4   4     4909.29     4906.40     58.69 o 
  -2   4   4      197.17      207.52     16.13 o 
  -1   4   4     9086.94     9220.98     75.32 o 
   0   4   4     1104.75      725.49    505.64 o 
   1   4   4      836.81      887.26     28.24 o 
   2   4   4      365.73      365.01     21.22 o 
   3   4   4      456.41      411.44     23.35 o 
   4   4   4       41.74       64.39     14.23 o 
   5   4   4     1862.85     1811.79     48.69 o 
   6   4   4       55.97       95.60     17.77 o 
   7   4   4       15.60        7.09     17.72 o 
   8   4   4      203.19      198.85     30.44 o 
   9   4   4       97.79      110.65     27.60 o 
  10   4   4       27.25        9.27     26.37 o 
  11   4   4       17.75       13.71     27.44 o 
  12   4   4       36.58       54.52     27.79 o 
  13   4   4       51.95       37.58     25.82 o 
 -15   5   4       17.70       22.46     21.05 o 
 -14   5   4        0.90        0.00     24.26 o 
 -13   5   4      119.07       70.19     28.92 o 
 -12   5   4       38.84       81.20     23.13 o 
 -11   5   4       62.09       30.36     25.42 o 
 -10   5   4      202.93      213.43     27.66 o 
  -9   5   4       64.06       42.24     19.06 o 
  -8   5   4      853.41      833.49     40.40 o 
  -7   5   4      445.75      396.14     28.46 o 
  -6   5   4     1844.22     1718.96     49.91 o 
  -5   5   4    16945.87    17064.74    128.19 o 
  -4   5   4      573.10      530.04     27.89 o 
  -3   5   4      437.34      440.22     22.67 o 
  -2   5   4     2885.80     2841.25     45.60 o 
  -1   5   4      454.95      411.81     20.50 o 
   0   5   4      764.27      780.91     20.55 o 
   1   5   4      525.67      497.47     24.57 o 
   2   5   4     1284.43     1273.04     36.50 o 
   3   5   4      528.56      516.05     25.66 o 
   4   5   4      312.37      314.87     22.91 o 
   5   5   4      136.83      163.05     20.45 o 
   6   5   4      249.40      246.81     23.83 o 
   7   5   4       39.91       50.95     18.76 o 
   8   5   4      129.67      152.57     24.33 o 
   9   5   4      139.68      136.94     27.74 o 
  10   5   4        0.96       47.69     23.00 o 
  11   5   4       19.19       39.92     25.91 o 
  12   5   4       38.28       10.14     28.30 o 
  13   5   4       24.35       13.88     27.38 o 
 -15   6   4       31.56       24.14     22.79 o 
 -14   6   4       22.43       33.17     25.72 o 
 -13   6   4       37.98       33.53     28.53 o 
 -12   6   4      133.84      170.31     27.17 o 
 -11   6   4      129.79      114.47     29.05 o 
 -10   6   4      127.50      101.84     27.42 o 
  -9   6   4        8.48        1.55     19.12 o 
  -8   6   4       22.54       23.15     19.51 o 
  -7   6   4      200.03      202.70     23.38 o 
  -6   6   4      265.98      311.12     26.59 o 
  -5   6   4       29.62       50.06     18.40 o 
  -4   6   4      510.05      491.12     28.19 o 
  -3   6   4      162.52      177.18     18.29 o 
  -2   6   4       86.13      107.03     15.53 o 
  -1   6   4       38.89       58.70     11.50 o 
   0   6   4      127.56       94.10     22.83 o 
   1   6   4      616.48      636.73     29.03 o 
   2   6   4      580.15      507.16     28.09 o 
   3   6   4      943.06      958.76     35.42 o 
   4   6   4       21.19       36.45     13.99 o 
   5   6   4       18.33        0.00     16.79 o 
   6   6   4      131.73       98.74     23.62 o 
   7   6   4       44.68       64.37     21.29 o 
   8   6   4       75.79       99.78     23.74 o 
   9   6   4      214.95      276.78     29.27 o 
  10   6   4       21.68        5.74     24.14 o 
  11   6   4       11.40       12.15     25.20 o 
  12   6   4       25.86       36.39     25.30 o 
  13   6   4        6.75       25.32     25.50 o 
 -14   7   4       21.76        7.82     21.34 o 
 -13   7   4      104.70      132.25     25.60 o 
 -12   7   4      103.10      130.83     30.28 o 
 -11   7   4       22.73       22.96     24.43 o 
 -10   7   4       86.02       61.26     27.09 o 
  -9   7   4        5.89       26.88     20.42 o 
  -8   7   4      240.58      264.12     30.77 o 
  -7   7   4      188.74      201.32     24.00 o 
  -6   7   4      393.16      343.68     29.29 o 
  -5   7   4     2269.94     2227.83     56.66 o 
  -4   7   4     1370.27     1268.18     48.30 o 
  -3   7   4      102.88       82.85     18.90 o 
  -2   7   4      438.77      480.64     25.97 o 
  -1   7   4      653.10      697.86     28.53 o 
   0   7   4     2250.08     2156.69    289.56 o 
   1   7   4     1367.53     1447.83     43.12 o 
   2   7   4       51.84       69.64     14.94 o 
   3   7   4      293.11      299.58     22.89 o 
   4   7   4      675.78      623.06     34.60 o 
   5   7   4      103.47       65.27     21.01 o 
   6   7   4       68.56       77.40     21.36 o 
   7   7   4      274.06      272.53     30.34 o 
   8   7   4      125.96      167.13     28.60 o 
   9   7   4       23.44       49.02     20.34 o 
  10   7   4        2.12        2.11     25.80 o 
  11   7   4       32.33       30.46     25.64 o 
  12   7   4       28.87       34.14     28.18 o 
  13   7   4        4.70       17.09     23.13 o 
 -14   8   4       79.55       69.94     25.99 o 
 -13   8   4        9.93       44.33     19.48 o 
 -12   8   4       69.00       64.76     30.34 o 
 -11   8   4       61.08       88.68     26.26 o 
 -10   8   4       31.65        5.78     25.87 o 
  -9   8   4      158.15      187.17     30.38 o 
  -8   8   4      260.96      279.61     34.14 o 
  -7   8   4      102.95      106.85     24.04 o 
  -6   8   4       65.55       51.24     23.40 o 
  -5   8   4      163.02      199.39     22.92 o 
  -4   8   4      464.53      404.63     32.07 o 
  -3   8   4      116.02      106.94     19.08 o 
  -2   8   4       94.51       87.49     17.61 o 
  -1   8   4      180.87      209.13     23.08 o 
   0   8   4      311.57      147.02    107.18 o 
   1   8   4      225.65      218.84     22.63 o 
   2   8   4      241.65      245.75     25.93 o 
   3   8   4      216.36      218.76     24.42 o 
   4   8   4        9.79        5.09     20.61 o 
   5   8   4      366.59      418.33     30.68 o 
   6   8   4       13.98        6.27     22.07 o 
   7   8   4       87.74       69.62     25.13 o 
   8   8   4       44.31       43.94     24.08 o 
   9   8   4        2.21       19.51     24.56 o 
  10   8   4       20.49       62.45     25.16 o 
  11   8   4       25.69       55.05     24.55 o 
  12   8   4       12.95       67.50     22.17 o 
 -14   9   4       13.54       24.83     22.57 o 
 -13   9   4       10.96       34.25     20.90 o 
 -12   9   4       14.66        1.97     27.04 o 
 -11   9   4      346.28      386.74     42.71 o 
 -10   9   4      169.15      136.90     30.21 o 
  -9   9   4      257.58      235.77     31.64 o 
  -8   9   4      140.27       97.52     28.79 o 
  -7   9   4      495.62      513.46     36.78 o 
  -6   9   4      659.68      651.01     40.36 o 
  -5   9   4     1219.72     1215.89     46.81 o 
  -4   9   4       59.01       49.68     20.23 o 
  -3   9   4      308.47      284.21     24.34 o 
  -2   9   4       13.42        1.25     17.82 o 
  -1   9   4      238.72      215.93     23.05 o 
   0   9   4      238.34       65.80     74.52 o 
   1   9   4      169.81      194.66     24.75 o 
   2   9   4     1249.01     1197.84     46.56 o 
   3   9   4      127.72       81.23     22.35 o 
   4   9   4       58.46       34.72     23.56 o 
   5   9   4       29.96       39.51     20.49 o 
   6   9   4       62.54       71.08     24.94 o 
   7   9   4       90.65       94.74     31.83 o 
   8   9   4      182.19      152.27     31.73 o 
   9   9   4        9.75       33.84     23.27 o 
  10   9   4       53.84       69.23     29.41 o 
  11   9   4       10.55       26.32     23.28 o 
  12   9   4       59.12       95.17     26.13 o 
 -13  10   4       13.21       27.19     27.19 o 
 -12  10   4        2.35       10.34     25.76 o 
 -11  10   4       18.03       33.19     22.43 o 
 -10  10   4      178.71      123.46     27.11 o 
  -9  10   4       97.80       91.43     31.15 o 
  -8  10   4       12.53       16.68     25.68 o 
  -7  10   4     1019.07      996.48     51.10 o 
  -6  10   4      109.88      107.58     26.24 o 
  -5  10   4       96.44       64.21     24.34 o 
  -4  10   4       25.19       50.71     18.79 o 
  -3  10   4      104.11      117.88     21.99 o 
  -2  10   4       29.63        5.33     17.52 o 
  -1  10   4      240.73      211.04     26.79 o 
   0  10   4      559.73      571.18     42.42 o 
   1  10   4       62.97       69.83     21.75 o 
   2  10   4      530.39      506.33     36.24 o 
   3  10   4       52.13       42.38     19.51 o 
   4  10   4      471.27      446.12     37.34 o 
   5  10   4      445.53      476.77     36.33 o 
   6  10   4       21.79       12.34     27.38 o 
   7  10   4      398.21      320.05     38.38 o 
   8  10   4       80.40      108.11     30.24 o 
   9  10   4        5.12        4.09     25.68 o 
  10  10   4       53.00       34.70     28.78 o 
  11  10   4       21.77       38.05     26.39 o 
 -13  11   4        0.58        5.82     23.09 o 
 -12  11   4        8.05       45.21     24.01 o 
 -11  11   4        4.51        1.97     26.99 o 
 -10  11   4        3.25       16.64     24.60 o 
  -9  11   4       12.22       18.13     27.44 o 
  -8  11   4      369.92      380.48     36.81 o 
  -7  11   4       27.06       24.09     28.94 o 
  -6  11   4      240.13      214.01     33.01 o 
  -5  11   4      234.30      201.54     30.71 o 
  -4  11   4      219.17      207.10     31.43 o 
  -3  11   4       61.37       55.25     23.12 o 
  -2  11   4       51.69       73.42     21.49 o 
  -1  11   4      152.37      178.97     26.18 o 
   0  11   4      127.76      119.88     79.92 o 
   1  11   4      444.40      459.97     35.08 o 
   2  11   4       37.61       64.89     24.00 o 
   3  11   4       82.75      137.23     24.52 o 
   4  11   4       50.99       34.20     24.33 o 
   5  11   4      320.81      366.39     35.67 o 
   6  11   4       24.87       44.35     24.00 o 
   7  11   4       40.28       70.09     25.75 o 
   8  11   4       27.19       24.16     27.63 o 
   9  11   4       17.02       29.99     29.99 o 
  10  11   4       18.45       30.38     25.58 o 
  11  11   4      101.12       60.28     29.87 o 
 -12  12   4       20.02       24.05     23.67 o 
 -11  12   4       20.42       12.43     22.81 o 
 -10  12   4       13.63        4.26     24.41 o 
  -9  12   4       74.06       68.57     29.08 o 
  -8  12   4       35.60       42.42     33.35 o 
  -7  12   4       85.01      115.09     34.10 o 
  -6  12   4     1018.15     1044.63     56.87 o 
  -5  12   4       18.54       61.03     24.26 o 
  -4  12   4      401.85      402.45     34.84 o 
  -3  12   4      100.38      131.68     26.69 o 
  -2  12   4      356.26      382.35     37.67 o 
  -1  12   4       70.69       66.87     23.14 o 
   0  12   4      388.08      402.41     38.70 o 
   1  12   4      379.24      323.88     34.79 o 
   2  12   4      164.14      134.51     30.17 o 
   3  12   4      255.40      301.85     34.06 o 
   4  12   4        3.56       26.14     25.42 o 
   5  12   4      144.28      132.26     28.08 o 
   6  12   4      201.44      171.73     33.73 o 
   7  12   4       67.51       82.13     27.38 o 
   8  12   4       99.63       65.49     31.87 o 
   9  12   4       68.35      118.49     29.10 o 
  10  12   4       21.90       35.66     27.12 o 
 -11  13   4       41.37       10.20     27.33 o 
 -10  13   4       13.22       27.39     25.30 o 
  -9  13   4       23.35        2.02     27.00 o 
  -8  13   4      354.86      347.97     39.79 o 
  -7  13   4      165.65      219.61     35.19 o 
  -6  13   4        2.58       45.51     26.47 o 
  -5  13   4      373.18      394.51     39.05 o 
  -4  13   4       10.99        3.79     30.05 o 
  -3  13   4       34.01       56.68     25.92 o 
  -2  13   4      138.81      146.10     29.78 o 
  -1  13   4      105.25       81.72     28.50 o 
   0  13   4       37.88       19.65     18.05 o 
   1  13   4       29.61       54.85     25.34 o 
   2  13   4      180.82      148.17     33.75 o 
   3  13   4      254.57      260.18     35.33 o 
   4  13   4       12.50       28.55     28.55 o 
   5  13   4       63.09       34.61     32.29 o 
   6  13   4      106.64       22.01     34.71 o 
   7  13   4       12.54       38.77     25.63 o 
   8  13   4       25.42        4.14     26.26 o 
   9  13   4       21.30        0.00     26.04 o 
 -10  14   4        4.42       16.52     23.33 o 
  -9  14   4       15.76       29.23     29.23 o 
  -8  14   4       66.14       99.24     29.59 o 
  -7  14   4      100.84       96.05     33.80 o 
  -6  14   4       27.49       59.44     26.15 o 
  -5  14   4        9.16       16.00     25.92 o 
  -4  14   4       22.37       15.73     29.26 o 
  -3  14   4       13.33       31.34     27.85 o 
  -2  14   4       26.60       75.46     28.73 o 
  -1  14   4       23.35        5.69     22.26 o 
   0  14   4       51.23       51.65     19.15 o 
   1  14   4      299.60      292.76     36.06 o 
   2  14   4      120.69      132.59     30.94 o 
   3  14   4       33.92       22.48     25.65 o 
   4  14   4       14.71       21.04     28.88 o 
   5  14   4      176.04      154.29     33.55 o 
   6  14   4       46.20       18.27     29.23 o 
   7  14   4       19.61       34.66     24.82 o 
   8  14   4        7.85       25.38     25.38 o 
  -9  15   4      124.94       90.39     30.77 o 
  -8  15   4       20.40        6.39     27.41 o 
  -7  15   4       23.02        2.17     27.75 o 
  -6  15   4        5.93       18.87     24.27 o 
  -5  15   4       70.26       22.85     31.39 o 
  -4  15   4        5.99       20.50     29.23 o 
  -3  15   4       10.85        4.08     31.17 o 
  -2  15   4        4.55       26.57     27.54 o 
  -1  15   4       54.60       78.45     25.82 o 
   0  15   4       99.19      109.40     25.80 o 
   1  15   4       39.52       17.59     29.00 o 
   2  15   4       10.75       40.72     25.80 o 
   3  15   4       15.37        1.95     26.00 o 
   4  15   4        3.17       51.18     24.20 o 
   5  15   4        2.40       14.11     23.86 o 
   6  15   4        1.93        0.00     27.17 o 
   7  15   4       13.77       15.99     27.07 o 
  -8  16   4        7.15        2.05     23.29 o 
  -7  16   4        1.07       23.21     23.21 o 
  -6  16   4        0.91       27.23     26.19 o 
  -5  16   4       81.18       54.50     28.64 o 
  -4  16   4       29.43        8.42     29.26 o 
  -3  16   4       38.20       33.79     26.76 o 
  -2  16   4       61.08       75.92     28.67 o 
  -1  16   4       84.95       14.52     29.50 o 
   0  16   4       12.89       27.84     18.27 o 
   1  16   4        2.42       29.79     24.21 o 
   2  16   4       17.79        3.96     28.36 o 
   3  16   4       95.41       86.55     32.84 o 
   4  16   4        2.60        3.95     25.45 o 
   5  16   4       18.22       19.85     24.06 o 
   6  16   4        0.54        7.80     24.12 o 
  -6  17   4        1.50       14.23     24.14 o 
  -5  17   4        0.43       24.69     28.42 o 
  -4  17   4       17.19        6.30     26.85 o 
  -3  17   4       40.14       56.96     25.55 o 
  -2  17   4       40.05       76.34     27.00 o 
  -1  17   4      129.12      135.74     32.63 o 
   0  17   4       55.07       45.27     21.26 o 
   1  17   4        1.84       39.49     24.76 o 
   2  17   4       33.75       41.01     27.67 o 
   3  17   4       28.30       15.53     26.07 o 
   4  17   4        9.64       30.73     25.19 o 
   5  17   4        8.46       22.88     25.10 o 
  -4  18   4       27.76       39.98     26.97 o 
  -3  18   4        3.03        8.26     27.21 o 
  -2  18   4       13.80        4.22     26.60 o 
  -1  18   4       14.99       27.86     27.86 o 
   0  18   4       29.99       20.84     22.61 o 
   1  18   4       13.40       25.53     25.53 o 
   2  18   4       10.00       18.60     25.37 o 
 -16   0   5       14.68       10.09     27.53 o 
 -15   0   5      183.22      159.41     35.78 o 
 -14   0   5       25.01        8.04     27.05 o 
 -13   0   5        2.49        5.87     26.51 o 
 -12   0   5       26.16       63.89     28.20 o 
 -11   0   5      727.11      802.16     45.97 o 
 -10   0   5      155.62      140.57     25.61 o 
  -9   0   5     1537.41     1533.92     50.53 o 
  -8   0   5        2.95        0.00     15.03 o 
  -7   0   5      109.62       98.93     17.13 o 
  -6   0   5       17.42       14.48     12.65 o 
  -5   0   5     1045.60     1102.88     42.92 o 
  -4   0   5       19.45       19.39     10.10 o 
  -3   0   5    19451.32    17287.19    431.04 o 
  -2   0   5      140.40      144.40     11.96 o 
  -1   0   5      206.88      207.39     12.60 o 
   0   0   5       11.50       25.02      7.30 o 
   1   0   5    22101.97    21271.35    505.57 o 
   2   0   5       77.35       65.59     13.63 o 
   3   0   5      670.96      618.33     27.24 o 
   4   0   5       17.43       21.19     13.79 o 
   5   0   5      157.18      122.64     24.83 o 
   6   0   5        0.84       16.53     16.53 o 
   7   0   5       39.59       18.85     19.83 o 
   8   0   5       22.06       24.05     25.29 o 
   9   0   5       86.13       60.38     28.47 o 
  10   0   5       93.52      111.10     30.41 o 
  11   0   5      101.25      113.92     28.59 o 
  12   0   5       83.95       25.73     29.98 o 
  13   0   5        0.32       27.44     23.64 o 
 -16   1   5       71.54       84.04     24.47 o 
 -15   1   5      108.53      110.86     27.11 o 
 -14   1   5       60.86      105.25     27.51 o 
 -13   1   5       46.41       56.71     27.90 o 
 -12   1   5      613.37      563.87     45.04 o 
 -11   1   5      160.52      173.74     28.67 o 
 -10   1   5       77.28       71.29     20.41 o 
  -9   1   5       51.75       65.00     17.12 o 
  -8   1   5        3.92       19.56     14.30 o 
  -7   1   5      117.53      136.12     17.56 o 
  -6   1   5      209.23      246.55     19.36 o 
  -5   1   5     3472.28     3559.13     55.44 o 
  -4   1   5      791.17      719.93     25.71 o 
  -3   1   5      142.91      169.29     13.04 o 
  -2   1   5     9403.77     9051.66     67.35 o 
  -1   1   5     1689.58     1712.04     30.70 o 
   0   1   5      570.82      570.96     15.61 o 
   1   1   5     3978.96     4025.61     50.74 o 
   2   1   5     8129.28     7950.53     73.93 o 
   3   1   5     2299.03     2466.42     44.95 o 
   4   1   5       36.18       39.69     12.59 o 
   5   1   5       81.72       72.75     18.28 o 
   6   1   5      275.23      249.61     23.64 o 
   7   1   5      164.60      114.46     26.07 o 
   8   1   5      468.18      478.88     35.08 o 
   9   1   5      106.66       92.93     26.62 o 
  10   1   5       46.50       49.53     26.68 o 
  11   1   5      235.24      252.65     33.50 o 
  12   1   5       22.76        1.91     25.77 o 
  13   1   5       46.87        5.91     28.22 o 
 -16   2   5       14.61       24.13     24.13 o 
 -15   2   5       45.22       60.34     24.29 o 
 -14   2   5       24.28       25.16     24.72 o 
 -13   2   5        5.30       26.11     23.85 o 
 -12   2   5      127.45      181.07     28.26 o 
 -11   2   5      166.39      161.33     28.72 o 
 -10   2   5      686.40      653.99     40.24 o 
  -9   2   5      271.42      273.69     25.13 o 
  -8   2   5       28.86        8.34     16.43 o 
  -7   2   5      225.15      225.34     20.28 o 
  -6   2   5       21.23       14.44     11.40 o 
  -5   2   5     2896.27     2689.51     51.13 o 
  -4   2   5      342.08      330.48     19.32 o 
  -3   2   5       22.80       24.77      8.66 o 
  -2   2   5     1074.12     1014.34     24.55 o 
  -1   2   5      125.13      134.72     12.00 o 
   0   2   5     1488.24     1065.38    677.33 o 
   1   2   5      966.23      997.31     29.66 o 
   2   2   5      244.98      246.37     16.88 o 
   3   2   5      124.11      103.05     15.61 o 
   4   2   5      560.89      554.72     26.93 o 
   5   2   5      432.93      452.74     27.96 o 
   6   2   5       47.48       56.44     16.51 o 
   7   2   5      182.59      164.57     23.90 o 
   8   2   5      254.74      270.28     29.95 o 
   9   2   5       25.07       15.32     26.45 o 
  10   2   5       16.95       29.61     29.61 o 
  11   2   5      296.07      256.34     38.06 o 
  12   2   5       48.93       85.97     25.48 o 
  13   2   5       21.78        7.96     27.47 o 
 -15   3   5       14.79       17.00     22.91 o 
 -14   3   5        4.30        0.00     23.58 o 
 -13   3   5       72.99      111.17     27.35 o 
 -12   3   5      265.02      206.49     33.62 o 
 -11   3   5       20.77       16.69     21.60 o 
 -10   3   5       14.28       27.57     19.80 o 
  -9   3   5       87.53      104.92     21.54 o 
  -8   3   5        9.72       18.57     15.52 o 
  -7   3   5      175.99      198.44     20.58 o 
  -6   3   5      482.60      446.33     25.29 o 
  -5   3   5      273.72      267.84     21.29 o 
  -4   3   5     2668.55     2740.64     46.07 o 
  -3   3   5      201.90      217.66     14.67 o 
  -2   3   5      308.40      277.24     17.11 o 
  -1   3   5      905.09      862.94     26.27 o 
   0   3   5     2289.18     2495.97     87.86 o 
   1   3   5      820.47      861.22     27.66 o 
   2   3   5    15948.24    15596.26    107.97 o 
   3   3   5      857.14      868.04     31.03 o 
   4   3   5      192.44      193.76     19.19 o 
   5   3   5     1077.97     1039.65     39.41 o 
   6   3   5      383.20      407.33     29.15 o 
   7   3   5      352.46      298.64     32.46 o 
   8   3   5      412.92      385.44     34.76 o 
   9   3   5       28.33        3.46     25.23 o 
  10   3   5       55.13       65.82     27.63 o 
  11   3   5      128.79      110.65     31.93 o 
  12   3   5       27.50       62.28     26.94 o 
  13   3   5        1.66       15.70     23.93 o 
 -15   4   5       10.02       13.28     24.37 o 
 -14   4   5       29.31       32.83     25.04 o 
 -13   4   5        3.49        5.82     25.49 o 
 -12   4   5      176.53      141.64     29.89 o 
 -11   4   5        3.23       24.16     24.41 o 
 -10   4   5       14.76       14.38     22.19 o 
  -9   4   5      174.84      163.99     23.21 o 
  -8   4   5      335.20      392.56     29.66 o 
  -7   4   5      770.85      807.73     35.18 o 
  -6   4   5     4735.51     5192.77     73.65 o 
  -5   4   5      401.57      486.76     31.03 o 
  -4   4   5      254.85      243.17     19.20 o 
  -3   4   5      457.28      450.40     21.93 o 
  -2   4   5     1158.80     1058.02     30.79 o 
  -1   4   5     1790.66     1843.83     36.82 o 
   0   4   5      213.59      145.68    121.50 o 
   1   4   5       76.29       58.50     13.99 o 
   2   4   5     1076.62     1049.98     34.28 o 
   3   4   5     2179.08     2299.76     46.42 o 
   4   4   5      121.40      104.04     18.94 o 
   5   4   5       94.41       64.58     19.26 o 
   6   4   5       81.01       45.08     20.81 o 
   7   4   5       23.84       32.04     19.52 o 
   8   4   5      192.48      191.99     28.54 o 
   9   4   5       75.14      112.31     23.70 o 
  10   4   5       19.16       30.59     25.57 o 
  11   4   5       70.63       99.64     26.90 o 
  12   4   5       29.17        6.01     24.47 o 
  13   4   5       37.72        3.85     24.71 o 
 -15   5   5       13.47       16.92     23.70 o 
 -14   5   5       38.11       72.32     24.11 o 
 -13   5   5       10.41       35.08     22.88 o 
 -12   5   5       10.01        7.57     25.56 o 
 -11   5   5      341.44      310.03     35.29 o 
 -10   5   5        4.25        3.29     22.27 o 
  -9   5   5        2.82       12.04     15.88 o 
  -8   5   5       57.07       38.03     19.53 o 
  -7   5   5       86.74      110.59     18.44 o 
  -6   5   5      693.45      635.84     31.98 o 
  -5   5   5     2737.80     2666.14     55.15 o 
  -4   5   5       57.64       61.42     14.55 o 
  -3   5   5       87.53       88.35     15.24 o 
  -2   5   5      124.34      134.40     15.85 o 
  -1   5   5      697.89      680.19     27.26 o 
   0   5   5     5954.40     5859.11    476.46 o 
   1   5   5        3.23       12.46     11.71 o 
   2   5   5      357.71      341.73     21.94 o 
   3   5   5      287.73      313.30     22.38 o 
   4   5   5       49.92       47.55     16.81 o 
   5   5   5      114.70      152.20     20.76 o 
   6   5   5      231.55      176.04     24.34 o 
   7   5   5      269.01      288.65     29.82 o 
   8   5   5       45.52       62.25     22.75 o 
   9   5   5      228.28      206.58     30.70 o 
  10   5   5       53.03       15.62     27.22 o 
  11   5   5       11.75       26.94     26.94 o 
  12   5   5       49.06       64.32     25.36 o 
  13   5   5        0.31       13.51     23.10 o 
 -15   6   5       51.02       16.95     23.18 o 
 -14   6   5       32.55       23.63     26.01 o 
 -13   6   5       46.94        3.95     27.19 o 
 -12   6   5       36.84       31.02     25.38 o 
 -11   6   5      430.82      414.55     35.45 o 
 -10   6   5       75.79       72.42     25.07 o 
  -9   6   5       47.39       20.55     22.86 o 
  -8   6   5      433.35      428.98     33.80 o 
  -7   6   5      199.96      219.80     22.88 o 
  -6   6   5       61.74       43.32     20.13 o 
  -5   6   5      936.67      950.18     38.76 o 
  -4   6   5      453.15      453.60     27.27 o 
  -3   6   5     4237.10     4566.60     64.85 o 
  -2   6   5      203.76      184.30     19.83 o 
  -1   6   5       26.89       23.14     11.57 o 
   0   6   5     1132.30     1157.73    110.79 o 
   1   6   5     1163.81     1183.61     39.62 o 
   2   6   5      539.07      539.68     28.51 o 
   3   6   5       37.96       25.77     15.27 o 
   4   6   5     1114.66     1142.40     41.42 o 
   5   6   5       29.45       29.40     18.86 o 
   6   6   5      237.70      224.58     26.86 o 
   7   6   5      157.46      100.16     26.79 o 
   8   6   5        4.54       10.46     20.91 o 
   9   6   5       78.43       35.80     27.76 o 
  10   6   5       24.26       65.34     24.04 o 
  11   6   5       18.62       16.13     27.24 o 
  12   6   5        9.80       40.19     22.07 o 
  13   6   5       17.08       20.84     19.64 o 
 -15   7   5       10.78       12.97     23.44 o 
 -14   7   5       15.60       13.70     23.16 o 
 -13   7   5       30.59       62.33     27.51 o 
 -12   7   5        2.18        6.03     23.43 o 
 -11   7   5      224.82      228.69     30.55 o 
 -10   7   5      159.04      190.56     28.77 o 
  -9   7   5       20.95       18.49     20.81 o 
  -8   7   5       76.11       85.82     21.20 o 
  -7   7   5       10.18       15.48     18.06 o 
  -6   7   5      469.03      569.35     32.00 o 
  -5   7   5      114.06       89.60     21.00 o 
  -4   7   5      786.51      820.64     33.70 o 
  -3   7   5      372.10      397.53     27.32 o 
  -2   7   5     1672.63     1764.74     46.41 o 
  -1   7   5       47.00       61.10     15.09 o 
   0   7   5      128.52      151.23     29.03 o 
   1   7   5     1939.76     1973.64     51.94 o 
   2   7   5      364.39      365.25     27.40 o 
   3   7   5       20.27       22.52     17.25 o 
   4   7   5       16.95        9.91     16.19 o 
   5   7   5      167.71      192.70     24.54 o 
   6   7   5      907.44      958.30     45.02 o 
   7   7   5       46.43       78.38     22.71 o 
   8   7   5       51.67      103.02     25.20 o 
   9   7   5       19.21       23.07     24.03 o 
  10   7   5        9.06       12.12     26.52 o 
  11   7   5       11.80       16.31     23.08 o 
  12   7   5       11.35       41.69     21.41 o 
 -14   8   5        6.99        7.80     24.13 o 
 -13   8   5        0.90        2.09     24.22 o 
 -12   8   5       65.16       60.70     31.38 o 
 -11   8   5      338.72      342.27     34.46 o 
 -10   8   5       28.06       22.52     23.03 o 
  -9   8   5       69.23       84.44     25.08 o 
  -8   8   5        0.32       14.73     18.60 o 
  -7   8   5      185.63      176.01     23.51 o 
  -6   8   5      450.64      443.58     31.87 o 
  -5   8   5      107.14      105.15     22.91 o 
  -4   8   5      146.49      162.38     19.89 o 
  -3   8   5     1890.12     2034.16     54.24 o 
  -2   8   5        1.84        3.21     14.81 o 
  -1   8   5       89.84      106.08     17.43 o 
   0   8   5      607.30      520.02     77.16 o 
   1   8   5      206.29      216.94     23.80 o 
   2   8   5      233.59      236.91     24.13 o 
   3   8   5       85.58       20.93     19.97 o 
   4   8   5       55.24       56.19     20.10 o 
   5   8   5       44.42        1.47     23.09 o 
   6   8   5      445.97      405.30     37.21 o 
   7   8   5      291.46      353.17     33.95 o 
   8   8   5       41.63       82.45     27.80 o 
   9   8   5        3.67       15.79     28.04 o 
  10   8   5        0.61        0.00     24.46 o 
  11   8   5       35.35       79.12     27.93 o 
  12   8   5       18.89       56.62     23.80 o 
 -14   9   5       48.11       40.53     24.31 o 
 -13   9   5        0.85       28.32     24.91 o 
 -12   9   5       18.73       34.89     26.50 o 
 -11   9   5      243.93      260.78     33.50 o 
 -10   9   5       45.36       31.09     24.67 o 
  -9   9   5      260.80      279.40     33.21 o 
  -8   9   5        3.54        3.60     21.08 o 
  -7   9   5       13.44       14.26      4.06 o 
  -6   9   5       31.57       30.12     20.08 o 
  -5   9   5       63.11       32.24     25.33 o 
  -4   9   5      469.00      468.12     30.96 o 
  -3   9   5       55.89       58.35     21.12 o 
  -2   9   5      154.97      174.61     21.23 o 
  -1   9   5      144.79      120.11     22.07 o 
   0   9   5      315.46      309.97     81.25 o 
   1   9   5      464.49      486.58     32.41 o 
   2   9   5     1392.10     1463.44     53.36 o 
   3   9   5       61.36       16.18     22.70 o 
   4   9   5      483.85      473.74     34.18 o 
   5   9   5       94.65       67.62     27.43 o 
   6   9   5      396.67      425.74     35.23 o 
   7   9   5      190.04      252.67     33.05 o 
   8   9   5      270.36      339.39     35.67 o 
   9   9   5       15.74        5.96     27.29 o 
  10   9   5       27.01        8.14     25.72 o 
  11   9   5       20.57       20.01     27.77 o 
 -13  10   5        4.34       23.45     23.45 o 
 -12  10   5       13.22       16.54     27.15 o 
 -11  10   5       24.34       18.54     24.04 o 
 -10  10   5       35.25        0.00     27.49 o 
  -9  10   5      143.62      139.47     30.44 o 
  -8  10   5       43.43       18.32     27.98 o 
  -7  10   5      135.69      162.69     28.48 o 
  -6  10   5      211.16      219.98     26.21 o 
  -5  10   5      138.17      144.56     28.70 o 
  -4  10   5      116.87      111.49     23.48 o 
  -3  10   5      235.75      239.71     26.89 o 
  -2  10   5      364.41      428.62     30.26 o 
  -1  10   5       88.59       88.73     21.42 o 
   0  10   5      791.85      801.20     29.84 o 
   1  10   5      264.13      312.13     28.64 o 
   2  10   5      199.50      232.98     27.96 o 
   3  10   5      211.06      186.01     28.26 o 
   4  10   5       46.09        0.00     26.35 o 
   5  10   5      788.97      838.36     47.67 o 
   6  10   5      926.98     1013.54     52.56 o 
   7  10   5       15.25       40.11     27.38 o 
   8  10   5       30.88       21.90     29.82 o 
   9  10   5       24.75       53.04     25.19 o 
  10  10   5       18.06       40.84     23.07 o 
  11  10   5       43.58       41.43     29.20 o 
 -13  11   5        3.79       21.55     23.86 o 
 -12  11   5       11.68       30.96     26.33 o 
 -11  11   5        6.92       48.05     22.83 o 
 -10  11   5       11.45       35.25     23.58 o 
  -9  11   5       19.18       27.98     27.98 o 
  -8  11   5        2.43        7.74     22.73 o 
  -7  11   5      284.61      294.69     34.97 o 
  -6  11   5       19.03       19.38     27.54 o 
  -5  11   5      383.67      398.06     37.82 o 
  -4  11   5     1067.83      940.11     48.02 o 
  -3  11   5      357.31      400.25     32.10 o 
  -2  11   5      315.75      341.16     30.42 o 
  -1  11   5      187.29      164.66     28.79 o 
   0  11   5       24.60        6.14     15.17 o 
   1  11   5       13.31       20.03     21.77 o 
   2  11   5       20.11       35.95     21.76 o 
   3  11   5       54.39       11.30     24.06 o 
   4  11   5       66.42      107.42     23.74 o 
   5  11   5      349.37      425.31     39.13 o 
   6  11   5       53.70       81.10     24.81 o 
   7  11   5       52.19       29.67     30.37 o 
   8  11   5       40.26        2.02     26.49 o 
   9  11   5       49.81       61.48     28.00 o 
  10  11   5       24.95       50.28     27.05 o 
 -12  12   5       12.61       14.05     23.60 o 
 -11  12   5        6.31       49.97     20.94 o 
 -10  12   5       32.14       22.97     28.11 o 
  -9  12   5       42.29        6.10     26.99 o 
  -8  12   5       22.81       22.10     26.47 o 
  -7  12   5      344.94      347.67     41.41 o 
  -6  12   5       46.49       26.11     27.86 o 
  -5  12   5      253.05      253.85     31.61 o 
  -4  12   5       53.53       61.19     29.96 o 
  -3  12   5      580.08      560.50     41.17 o 
  -2  12   5       42.18       30.14     26.33 o 
  -1  12   5       51.90       64.37     22.38 o 
   0  12   5      187.32      212.02     22.22 o 
   1  12   5      176.57      174.07     28.47 o 
   2  12   5      167.69      129.76     31.23 o 
   3  12   5      111.40      173.52     27.80 o 
   4  12   5       23.81        7.08     26.43 o 
   5  12   5      530.23      518.27     43.19 o 
   6  12   5       41.71       13.65     29.64 o 
   7  12   5      151.31      143.35     30.78 o 
   8  12   5       42.32       96.29     25.62 o 
   9  12   5       22.28       22.33     26.29 o 
  10  12   5       37.23        3.90     27.12 o 
 -11  13   5        5.75        8.28     26.16 o 
 -10  13   5        0.11       27.90     27.90 o 
  -9  13   5      116.72      163.62     31.69 o 
  -8  13   5      143.92      128.39     33.32 o 
  -7  13   5        6.26       27.10     27.10 o 
  -6  13   5       19.30       27.14     27.14 o 
  -5  13   5      275.64      333.42     36.91 o 
  -4  13   5      123.79      120.01     30.76 o 
  -3  13   5      240.65      255.81     33.67 o 
  -2  13   5      183.86      199.23     30.33 o 
  -1  13   5       20.86       14.40     25.57 o 
   0  13   5       47.16        7.39     18.75 o 
   1  13   5      401.54      489.13     39.79 o 
   2  13   5       35.00       52.20     26.11 o 
   3  13   5       64.22       87.44     25.58 o 
   4  13   5       42.92       48.93     28.49 o 
   5  13   5      145.12      120.73     32.45 o 
   6  13   5       30.85       24.18     28.62 o 
   7  13   5       15.87       20.46     27.06 o 
   8  13   5       37.85        8.20     26.78 o 
   9  13   5       29.28       13.85     28.24 o 
 -10  14   5        5.43       10.26     26.12 o 
  -9  14   5        4.04       25.02     26.69 o 
  -8  14   5       34.31       31.46     28.39 o 
  -7  14   5       21.72       47.78     22.63 o 
  -6  14   5       76.80       79.62     30.77 o 
  -5  14   5       78.51       78.33     29.71 o 
  -4  14   5      141.04      168.51     31.61 o 
  -3  14   5      240.80      225.26     36.81 o 
  -2  14   5        0.46       25.49     25.49 o 
  -1  14   5       42.66       49.40     25.19 o 
   0  14   5       10.14       36.37     17.15 o 
   1  14   5        0.02       24.65     25.83 o 
   2  14   5       13.34       15.16     27.10 o 
   3  14   5       64.48       72.54     27.85 o 
   4  14   5       59.47      103.06     30.01 o 
   5  14   5        9.70        1.94     27.69 o 
   6  14   5        6.65        8.16     25.96 o 
   7  14   5        7.85       46.65     24.82 o 
   8  14   5        9.85       19.81     22.02 o 
  -9  15   5        0.20       14.29     26.87 o 
  -8  15   5        3.64       27.09     23.42 o 
  -7  15   5        1.84       35.50     23.32 o 
  -6  15   5       18.16       52.11     26.61 o 
  -5  15   5       18.15       45.58     25.06 o 
  -4  15   5      167.89      144.08     32.59 o 
  -3  15   5        1.39       14.39     25.95 o 
  -2  15   5       60.48       87.12     29.51 o 
  -1  15   5       41.44       65.88     27.47 o 
   0  15   5      164.57      133.17     92.40 o 
   1  15   5       93.30       39.16     30.43 o 
   2  15   5        1.14       23.39     27.77 o 
   3  15   5       20.72       49.06     24.53 o 
   4  15   5       50.00        5.84     26.25 o 
   5  15   5       16.19       67.99     28.94 o 
   6  15   5       20.23       36.00     20.32 o 
   7  15   5       21.28       33.46     24.06 o 
  -8  16   5        6.65       24.09     25.55 o 
  -7  16   5        0.22       22.48     22.87 o 
  -6  16   5       47.16       87.04     23.75 o 
  -5  16   5        5.39       12.52     27.39 o 
  -4  16   5       68.56       94.11     30.57 o 
  -3  16   5        3.57       23.13     30.47 o 
  -2  16   5        4.08       20.75     25.87 o 
  -1  16   5        6.31       14.27     26.57 o 
   0  16   5      156.76      173.23     27.83 o 
   1  16   5        4.68       13.80     28.44 o 
   2  16   5        2.86       13.87     25.09 o 
   3  16   5       52.89        5.95     29.17 o 
   4  16   5       28.16       27.52     27.52 o 
   5  16   5        6.26       13.69     21.64 o 
   6  16   5       21.69       28.97     24.43 o 
  -6  17   5        7.82       24.12     24.48 o 
  -5  17   5        6.68        4.05     23.72 o 
  -4  17   5        2.09        6.20     25.97 o 
  -3  17   5        2.05       25.37     25.37 o 
  -2  17   5        7.89       26.55     26.55 o 
  -1  17   5       13.41       34.60     25.89 o 
   0  17   5       50.96       56.48     20.19 o 
   1  17   5       41.57       21.55     27.07 o 
   2  17   5        2.68       23.19     25.04 o 
   3  17   5       13.77       44.03     24.80 o 
   4  17   5        4.14        5.71     25.26 o 
  -4  18   5        1.82        6.02     23.02 o 
  -3  18   5       11.00       32.14     21.18 o 
  -2  18   5       18.39        6.08     24.86 o 
  -1  18   5       22.29        3.98     27.13 o 
   0  18   5       32.87       19.80     19.80 o 
   1  18   5       21.51        9.27     26.64 o 
 -16   0   6      100.97       71.82     23.88 o 
 -15   0   6        0.61        6.14     27.62 o 
 -14   0   6       96.71       68.04     26.73 o 
 -13   0   6       89.52      134.81     29.24 o 
 -12   0   6     1542.50     1484.03     61.22 o 
 -11   0   6      196.12      174.42     30.69 o 
 -10   0   6     1453.35     1507.35     54.31 o 
  -9   0   6      179.97      196.78     22.03 o 
  -8   0   6      181.04      173.65     22.18 o 
  -7   0   6       35.75        7.57     14.10 o 
  -6   0   6     3110.12     3052.69     62.11 o 
  -5   0   6        2.71       25.70     14.33 o 
  -4   0   6    23706.36    22250.80    574.92 o 
  -3   0   6      227.57      235.81     19.37 o 
  -2   0   6      145.07      123.20     11.16 o 
  -1   0   6        2.60        7.42      9.00 o 
   0   0   6     1609.32     1539.05     28.47 o 
   1   0   6      600.86      597.81     25.51 o 
   2   0   6     2589.10     2656.06     50.89 o 
   3   0   6      507.96      515.47     31.35 o 
   4   0   6      103.64      112.48     17.68 o 
   5   0   6       20.58        8.81     15.42 o 
   6   0   6      135.53      121.69     22.57 o 
   7   0   6      494.76      519.37     32.94 o 
   8   0   6        5.44       20.07     20.07 o 
   9   0   6        4.08       25.57     25.57 o 
  10   0   6      106.04       72.67     28.27 o 
  11   0   6        0.87       25.44     25.67 o 
  12   0   6       20.47       29.69     23.59 o 
  13   0   6       29.29       24.96     26.95 o 
 -16   1   6       51.52        3.88     25.42 o 
 -15   1   6        6.71       13.96     23.52 o 
 -14   1   6        2.67       15.80     23.81 o 
 -13   1   6      262.39      259.06     32.92 o 
 -12   1   6       83.03       84.11     26.53 o 
 -11   1   6      699.01      836.56     45.09 o 
 -10   1   6     1253.13     1214.12     50.76 o 
  -9   1   6      112.65      108.68     21.98 o 
  -8   1   6      548.76      595.81     31.43 o 
  -7   1   6      692.74      676.50     30.33 o 
  -6   1   6      207.34      222.12     25.11 o 
  -5   1   6     5580.40     5611.82     68.40 o 
  -4   1   6      239.07      245.03     18.04 o 
  -3   1   6     5562.35     5289.35     57.26 o 
  -2   1   6      892.81      816.25     25.81 o 
  -1   1   6      129.51      120.98     11.76 o 
   0   1   6     5193.85     5203.77     41.53 o 
   1   1   6     2757.01     2829.96     46.03 o 
   2   1   6      373.09      330.64     23.15 o 
   3   1   6      270.28      300.24     20.82 o 
   4   1   6     2284.14     2083.60     51.13 o 
   5   1   6       23.40       16.49     16.49 o 
   6   1   6        3.06        1.22     17.36 o 
   7   1   6      227.78      253.20     27.56 o 
   8   1   6      108.10      104.91     25.55 o 
   9   1   6      181.42      159.19     28.84 o 
  10   1   6      145.71      139.21     34.98 o 
  11   1   6        1.61       15.77     28.66 o 
  12   1   6       11.84       53.63     24.07 o 
  13   1   6        9.87       40.46     22.48 o 
 -16   2   6       27.03       11.15     24.99 o 
 -15   2   6        0.18       19.42     22.49 o 
 -14   2   6       17.64       13.47     25.69 o 
 -13   2   6       48.95       37.01     25.57 o 
 -12   2   6       52.03       47.45     23.02 o 
 -11   2   6     2334.70     2266.56     70.19 o 
 -10   2   6      443.83      466.41     34.46 o 
  -9   2   6      154.98      166.03     22.32 o 
  -8   2   6      593.29      605.77     33.26 o 
  -7   2   6      215.22      190.67     20.15 o 
  -6   2   6      107.31      113.17     18.28 o 
  -5   2   6     4348.35     4261.48     60.01 o 
  -4   2   6      498.70      528.68     24.60 o 
  -3   2   6      345.95      328.51     18.33 o 
  -2   2   6      338.68      327.99     17.83 o 
  -1   2   6     5423.76     5300.65     58.45 o 
   0   2   6     2922.41     2641.61   1598.56 o 
   1   2   6     1777.02     1824.69     37.96 o 
   2   2   6      770.66      726.04     29.96 o 
   3   2   6     1323.33     1323.45     38.85 o 
   4   2   6     1439.12     1452.40     43.64 o 
   5   2   6       14.49       13.56     18.15 o 
   6   2   6      183.10      158.64     21.78 o 
   7   2   6      399.24      365.90     32.81 o 
   8   2   6       87.20       72.71     25.39 o 
   9   2   6       72.75       65.59     25.75 o 
  10   2   6      420.86      413.94     42.32 o 
  11   2   6       20.38        9.99     26.64 o 
  12   2   6        0.85       19.92     23.17 o 
  13   2   6        0.62       15.36     24.29 o 
 -16   3   6       49.21       56.94     23.92 o 
 -15   3   6       16.30       35.85     21.35 o 
 -14   3   6       25.44       30.69     23.84 o 
 -13   3   6      117.02       92.18     32.07 o 
 -12   3   6       13.29       41.41     22.24 o 
 -11   3   6      144.20      147.69     28.17 o 
 -10   3   6      113.92       81.47     25.99 o 
  -9   3   6       98.86       80.74     20.69 o 
  -8   3   6        1.51       23.76     14.40 o 
  -7   3   6      110.31      103.76     17.38 o 
  -6   3   6      502.45      532.80     30.97 o 
  -5   3   6     7096.00     6905.95     78.03 o 
  -4   3   6     2065.59     2052.40     40.52 o 
  -3   3   6       36.75       35.01     12.77 o 
  -2   3   6     2193.45     2257.00     39.56 o 
  -1   3   6     4065.80     3966.66     52.90 o 
   0   3   6     1900.67     1979.05     33.42 o 
   1   3   6     1208.45     1165.67     33.81 o 
   2   3   6       16.23        3.40     14.53 o 
   3   3   6      832.90      829.18     32.97 o 
   4   3   6      296.53      322.52     22.99 o 
   5   3   6      331.06      345.64     26.40 o 
   6   3   6      257.29      231.64     27.48 o 
   7   3   6      418.58      441.84     34.14 o 
   8   3   6      335.09      392.21     33.09 o 
   9   3   6      208.18      259.31     33.53 o 
  10   3   6      197.23      223.05     31.43 o 
  11   3   6        7.93       19.87     26.28 o 
  12   3   6        0.46       24.36     24.36 o 
  13   3   6       31.62       40.33     26.77 o 
 -15   4   6        5.35       25.11     25.11 o 
 -14   4   6       23.59        1.85     22.47 o 
 -13   4   6       67.04       26.89     28.22 o 
 -12   4   6      216.31      187.81     29.64 o 
 -11   4   6       34.51       62.24     23.62 o 
 -10   4   6       74.24       93.95     21.61 o 
  -9   4   6       21.27       21.80     17.24 o 
  -8   4   6       58.32       55.83     20.31 o 
  -7   4   6       20.40       41.66     16.67 o 
  -6   4   6       94.19      100.99     19.25 o 
  -5   4   6      264.15      226.72     22.92 o 
  -4   4   6     2119.32     2220.93     44.78 o 
  -3   4   6      581.02      548.46     25.48 o 
  -2   4   6      750.23      743.77     28.64 o 
  -1   4   6       56.04       57.94     11.05 o 
   0   4   6     2918.77     2552.11   1574.12 o 
   1   4   6      788.59      810.94     31.48 o 
   2   4   6     1730.79     1697.94     44.24 o 
   3   4   6      638.39      634.25     29.84 o 
   4   4   6      265.18      267.22     22.53 o 
   5   4   6      400.87      433.58     30.11 o 
   6   4   6       40.26       27.31     20.17 o 
   7   4   6       64.88       82.55     21.31 o 
   8   4   6      432.62      389.33     37.06 o 
   9   4   6       51.29        7.27     25.70 o 
  10   4   6      107.71      122.84     32.63 o 
  11   4   6       58.31       56.36     27.31 o 
  12   4   6        1.61        0.00     25.55 o 
  13   4   6       32.84       30.46     24.09 o 
 -15   5   6       23.40        7.55     25.17 o 
 -14   5   6       58.71       43.18     29.12 o 
 -13   5   6       41.59       13.58     29.82 o 
 -12   5   6       98.85       73.60     29.11 o 
 -11   5   6       40.58       39.14     22.91 o 
 -10   5   6       68.93      114.13     19.15 o 
  -9   5   6       26.90        1.52     19.35 o 
  -8   5   6       68.75       39.76     18.86 o 
  -7   5   6      628.77      648.35     34.22 o 
  -6   5   6      145.08      174.61     22.83 o 
  -5   5   6     1222.17     1181.87     40.08 o 
  -4   5   6      385.46      350.49     22.89 o 
  -3   5   6       63.20       60.50     13.68 o 
  -2   5   6       73.73       65.87     13.70 o 
  -1   5   6      660.42      626.79     28.55 o 
   0   5   6     1085.92     1161.37     60.78 o 
   1   5   6      448.90      452.63     27.00 o 
   2   5   6      162.53      199.53     22.01 o 
   3   5   6      155.76      152.54     20.56 o 
   4   5   6       61.06       60.31     19.22 o 
   5   5   6      441.00      432.64     29.71 o 
   6   5   6      132.83      111.46     22.93 o 
   7   5   6      269.60      292.45     31.01 o 
   8   5   6      414.37      404.52     36.98 o 
   9   5   6      492.96      462.40     40.72 o 
  10   5   6       60.99       51.42     27.21 o 
  11   5   6       71.77       78.84     26.86 o 
  12   5   6       45.04       53.76     28.23 o 
 -15   6   6        3.36        5.59     23.77 o 
 -14   6   6       13.30       25.57     25.57 o 
 -13   6   6       52.54       81.33     26.60 o 
 -12   6   6      114.28      129.69     28.43 o 
 -11   6   6       60.59       22.09     26.02 o 
 -10   6   6      101.30      127.48     26.70 o 
  -9   6   6       76.38       60.46     25.00 o 
  -8   6   6       22.17       34.77     19.18 o 
  -7   6   6      210.71      219.39     22.65 o 
  -6   6   6      340.75      299.21     38.82 o 
  -5   6   6      396.69      404.64     27.87 o 
  -4   6   6      172.58      189.84     21.82 o 
  -3   6   6      323.59      336.32     23.27 o 
  -2   6   6        1.27       11.88     13.09 o 
  -1   6   6     1336.00     1341.41     40.99 o 
   0   6   6     1781.94     1703.71    113.85 o 
   1   6   6     2502.84     2559.05     57.55 o 
   2   6   6      965.47     1008.01     38.32 o 
   3   6   6      346.05      396.26     27.58 o 
   4   6   6      843.92      855.02     39.77 o 
   5   6   6       74.87       69.09     19.77 o 
   6   6   6      163.30      180.24     25.92 o 
   7   6   6        9.72        1.73     23.53 o 
   8   6   6      203.40      176.54     27.71 o 
   9   6   6      187.55      153.84     32.43 o 
  10   6   6       59.77       30.18     30.40 o 
  11   6   6       24.19        6.08     27.48 o 
  12   6   6        5.37        9.93     22.10 o 
 -15   7   6        1.66       23.72     23.72 o 
 -14   7   6       21.10       53.41     22.52 o 
 -13   7   6        2.88       12.07     24.56 o 
 -12   7   6      208.93      182.49     33.39 o 
 -11   7   6       59.21       41.89     26.79 o 
 -10   7   6        7.99        7.28     23.60 o 
  -9   7   6       19.01       50.22     22.43 o 
  -8   7   6      303.10      296.87     29.96 o 
  -7   7   6      645.85      630.06     37.29 o 
  -6   7   6      304.80      344.82     30.66 o 
  -5   7   6      815.22      850.44     37.34 o 
  -4   7   6       98.79       85.13     17.08 o 
  -3   7   6      942.24      967.49     38.20 o 
  -2   7   6       23.98       39.88     13.95 o 
  -1   7   6     1036.08     1108.35     39.94 o 
   0   7   6       55.55       38.07     12.08 o 
   1   7   6      723.37      708.72     35.55 o 
   2   7   6      520.62      521.17     32.37 o 
   3   7   6      275.42      321.51     27.93 o 
   4   7   6      144.41      166.39     23.46 o 
   5   7   6      162.36      188.77     27.14 o 
   6   7   6       53.61       33.30     22.70 o 
   7   7   6      321.58      332.08     35.01 o 
   8   7   6      232.53      258.91     35.71 o 
   9   7   6      321.03      267.69     38.51 o 
  10   7   6       18.10        0.00     26.83 o 
  11   7   6       17.53       48.56     25.40 o 
  12   7   6        7.11       35.15     22.96 o 
 -14   8   6       13.32       49.15     22.61 o 
 -13   8   6        0.29       14.25     25.34 o 
 -12   8   6       65.15       44.52     28.40 o 
 -11   8   6       91.17       59.07     28.82 o 
 -10   8   6       69.29      131.12     31.35 o 
  -9   8   6       28.91       28.17     27.15 o 
  -8   8   6       20.59       16.37     19.96 o 
  -7   8   6       96.15      107.45     22.25 o 
  -6   8   6      665.05      635.29     39.18 o 
  -5   8   6      331.23      330.21     27.24 o 
  -4   8   6      201.97      219.56     22.22 o 
  -3   8   6      489.10      513.92     31.19 o 
  -2   8   6      231.80      172.67     21.73 o 
  -1   8   6       41.91       47.39     12.97 o 
   0   8   6       32.64       37.92     12.02 o 
   1   8   6      611.57      615.23     34.17 o 
   2   8   6       33.23       23.71     18.57 o 
   3   8   6      129.55       98.62     22.96 o 
   4   8   6      128.53      131.35     23.51 o 
   5   8   6      288.43      291.59     32.75 o 
   6   8   6      161.35      155.51     31.69 o 
   7   8   6       25.12       19.79     24.93 o 
   8   8   6       94.86       51.93     29.68 o 
   9   8   6      145.62      198.65     30.55 o 
  10   8   6        0.64       26.22     26.22 o 
  11   8   6       14.40        7.99     28.65 o 
 -14   9   6       29.77       42.60     21.12 o 
 -13   9   6        0.46       14.30     24.37 o 
 -12   9   6        2.00       12.36     24.04 o 
 -11   9   6       36.90       44.41     27.26 o 
 -10   9   6       18.81        7.84     24.99 o 
  -9   9   6        3.90        5.53     25.38 o 
  -8   9   6       97.46      104.09     23.93 o 
  -7   9   6       54.95       79.69     20.44 o 
  -6   9   6       18.36       62.45     22.17 o 
  -5   9   6      991.04      957.61     43.61 o 
  -4   9   6       21.41       40.78     15.61 o 
  -3   9   6      286.75      297.00     25.00 o 
  -2   9   6      533.09      570.47     32.15 o 
  -1   9   6      390.11      412.54     28.07 o 
   0   9   6      165.88      159.49     22.06 o 
   1   9   6      179.46      227.32     23.99 o 
   2   9   6      602.11      596.62     37.49 o 
   3   9   6     1138.46     1158.38     48.91 o 
   4   9   6        5.88        6.05     20.83 o 
   5   9   6       54.26       48.93     25.07 o 
   6   9   6        9.09        3.66     23.87 o 
   7   9   6       82.65       90.31     27.70 o 
   8   9   6      386.41      375.33     39.56 o 
   9   9   6       26.71       12.25     24.51 o 
  10   9   6        8.48       44.97     25.78 o 
  11   9   6       30.60        0.00     25.68 o 
 -13  10   6        6.89       14.14     22.16 o 
 -12  10   6        0.38       12.29     24.78 o 
 -11  10   6       24.79       28.94     30.53 o 
 -10  10   6      105.74      102.47     29.45 o 
  -9  10   6      112.02      141.12     28.42 o 
  -8  10   6       53.46       44.04     25.17 o 
  -7  10   6       93.58       67.76     25.38 o 
  -6  10   6      403.41      364.47     34.84 o 
  -5  10   6      975.04      905.62     44.70 o 
  -4  10   6      248.93      241.65     29.35 o 
  -3  10   6      141.96      175.99     25.18 o 
  -2  10   6      345.16      333.82     29.85 o 
  -1  10   6      852.64      867.48     40.95 o 
   0  10   6       74.29       83.38     23.93 o 
   1  10   6       12.42        7.23     22.70 o 
   2  10   6       94.14       72.96     27.91 o 
   3  10   6      137.01      131.24     30.94 o 
   4  10   6       68.18       81.47     23.14 o 
   5  10   6       96.24      105.89     27.25 o 
   6  10   6       69.77       79.43     28.32 o 
   7  10   6       13.12       21.44     25.68 o 
   8  10   6       59.54       64.73     31.80 o 
   9  10   6        6.63       47.05     23.95 o 
  10  10   6       69.20       66.70     29.93 o 
  11  10   6       63.92       57.80     26.74 o 
 -13  11   6        4.25       13.74     25.34 o 
 -12  11   6       17.96        8.23     22.26 o 
 -11  11   6       14.76       24.88     27.06 o 
 -10  11   6       39.90       20.60     28.24 o 
  -9  11   6       51.08       66.23     30.11 o 
  -8  11   6       74.38       77.03     27.89 o 
  -7  11   6      260.77      239.66     29.55 o 
  -6  11   6      110.06       96.86     31.79 o 
  -5  11   6      148.07      163.68     30.11 o 
  -4  11   6      591.68      606.25     39.22 o 
  -3  11   6        9.63       22.46     22.46 o 
  -2  11   6       75.02       85.67     23.62 o 
  -1  11   6       46.14       23.32     22.31 o 
   0  11   6       33.93       39.44     18.20 o 
   1  11   6      582.95      567.72     42.14 o 
   2  11   6       41.55       48.44     25.32 o 
   3  11   6       44.79       88.03     23.74 o 
   4  11   6      100.92       60.78     27.40 o 
   5  11   6        8.67       58.60     25.15 o 
   6  11   6       16.55        9.61     27.19 o 
   7  11   6       84.38      126.03     29.91 o 
   8  11   6       81.67       51.21     30.51 o 
   9  11   6       57.81       77.65     29.40 o 
  10  11   6       12.91       27.23     27.23 o 
 -12  12   6        5.81       10.09     25.77 o 
 -11  12   6        5.29        4.12     24.11 o 
 -10  12   6       23.42       31.38     26.74 o 
  -9  12   6        7.85        2.09     26.68 o 
  -8  12   6       83.66      138.33     28.05 o 
  -7  12   6        3.10        9.80     25.46 o 
  -6  12   6     1313.02     1249.37     62.75 o 
  -5  12   6       13.15       16.25     27.26 o 
  -4  12   6       70.89       63.54     31.89 o 
  -3  12   6      361.61      327.44     37.91 o 
  -2  12   6      110.16      111.71     25.99 o 
  -1  12   6       46.26       62.40     23.12 o 
   0  12   6      783.59      746.28     50.09 o 
   1  12   6      458.70      429.44     40.10 o 
   2  12   6       13.59       26.41     26.41 o 
   3  12   6      195.57      231.68     31.88 o 
   4  12   6      444.88      404.99     42.30 o 
   5  12   6       43.59       68.67     28.91 o 
   6  12   6       47.03       39.67     31.96 o 
   7  12   6       36.77       16.40     27.55 o 
   8  12   6       50.50       18.35     31.55 o 
   9  12   6      123.60      150.58     30.46 o 
 -11  13   6       19.57       30.56     25.59 o 
 -10  13   6        8.75       10.38     25.33 o 
  -9  13   6       24.76       74.93     25.56 o 
  -8  13   6        9.92       29.18     29.18 o 
  -7  13   6        7.67       26.25     25.77 o 
  -6  13   6       34.85       43.19     27.50 o 
  -5  13   6      121.76      144.07     33.02 o 
  -4  13   6       53.00       90.32     29.86 o 
  -3  13   6       19.59       59.13     25.74 o 
  -2  13   6       50.07       52.95     28.08 o 
  -1  13   6      169.17      241.98     32.72 o 
   0  13   6       24.54       10.34     21.66 o 
   1  13   6      323.87      325.56     36.78 o 
   2  13   6        9.52       49.45     24.84 o 
   3  13   6      130.91      124.92     31.05 o 
   4  13   6      321.65      269.83     35.80 o 
   5  13   6       13.85        2.00     26.94 o 
   6  13   6       72.28       74.81     28.98 o 
   7  13   6       26.96       63.32     27.84 o 
   8  13   6        9.54       12.08     26.67 o 
 -10  14   6       62.08      105.70     25.23 o 
  -9  14   6        1.43       33.09     24.26 o 
  -8  14   6        2.14       16.69     24.70 o 
  -7  14   6       16.07       22.73     26.56 o 
  -6  14   6       53.49       75.40     28.22 o 
  -5  14   6      513.86      503.97     43.91 o 
  -4  14   6      178.83      190.53     33.03 o 
  -3  14   6       12.50       39.24     24.55 o 
  -2  14   6      153.98      222.21     32.84 o 
  -1  14   6        9.47       30.57     22.75 o 
   0  14   6      242.54      232.76     23.97 o 
   1  14   6       42.74       28.57     32.47 o 
   2  14   6       80.54       36.34     29.57 o 
   3  14   6       32.70       46.42     28.73 o 
   4  14   6       81.04       80.75     31.17 o 
   5  14   6      104.03      118.15     31.65 o 
   6  14   6        7.98       24.34     27.99 o 
   7  14   6       19.00        0.00     26.92 o 
   8  14   6        2.72       25.34     25.34 o 
  -9  15   6        6.35       22.12     24.56 o 
  -8  15   6       13.23       22.61     25.02 o 
  -7  15   6       10.28       10.30     26.48 o 
  -6  15   6        3.62       30.94     26.58 o 
  -5  15   6       11.36       14.33     26.65 o 
  -4  15   6        2.85        0.00     28.78 o 
  -3  15   6      231.38      345.99     36.65 o 
  -2  15   6       12.74       44.33     25.95 o 
  -1  15   6        1.10       23.77     25.13 o 
   0  15   6       46.76        3.50     19.37 o 
   1  15   6       10.03       17.70     30.59 o 
   2  15   6        7.98       11.76     29.50 o 
   3  15   6       80.20       45.28     30.47 o 
   4  15   6        4.08        7.91     24.17 o 
   5  15   6       47.33       53.93     27.85 o 
   6  15   6        6.48        0.00     26.26 o 
  -8  16   6       49.86       15.86     27.57 o 
  -7  16   6        2.99       40.41     23.94 o 
  -6  16   6        0.92       18.46     27.30 o 
  -5  16   6        0.70       16.43     23.92 o 
  -4  16   6       56.53       51.87     25.40 o 
  -3  16   6       35.66       35.26     27.26 o 
  -2  16   6       45.92       53.29     28.48 o 
  -1  16   6       51.39       94.43     23.55 o 
   0  16   6       90.15       53.36     20.86 o 
   1  16   6       26.40       76.80     25.39 o 
   2  16   6        6.67       27.37     28.76 o 
   3  16   6       19.29       35.28     26.80 o 
   4  16   6       16.77        9.88     23.85 o 
   5  16   6        0.56       23.31     21.71 o 
  -6  17   6        5.03       47.26     21.57 o 
  -5  17   6        5.02       16.17     24.26 o 
  -4  17   6       10.56        1.94     22.94 o 
  -3  17   6        4.80       10.30     26.13 o 
  -2  17   6        0.51       18.19     26.89 o 
  -1  17   6        0.70       27.94     25.03 o 
   0  17   6      107.12       31.07     38.10 o 
   1  17   6        1.00       42.37     25.78 o 
   2  17   6       30.55       19.17     23.47 o 
   3  17   6        8.26       24.60     21.31 o 
  -3  18   6        3.08        3.04      0.92 o 
  -2  18   6        5.91       25.29     23.89 o 
  -1  18   6        4.02       15.31     24.44 o 
   0  18   6       12.06       32.80     17.61 o 
 -16   0   7        0.00       13.86     24.12 o 
 -15   0   7       45.06        8.07     26.43 o 
 -14   0   7       11.43        9.81     30.52 o 
 -13   0   7       42.98       56.47     26.86 o 
 -12   0   7        4.48        8.79     26.38 o 
 -11   0   7       85.62       79.89     27.77 o 
 -10   0   7       12.08        5.96     22.37 o 
  -9   0   7      187.40      206.25     26.89 o 
  -8   0   7       23.16        8.82     16.60 o 
  -7   0   7       64.56       85.12     35.01 o 
  -6   0   7       57.75       49.15     16.91 o 
  -5   0   7      426.03      409.43     25.48 o 
  -4   0   7       67.02       63.84     14.63 o 
  -3   0   7      147.30      141.74     14.94 o 
  -2   0   7        4.84       10.86      7.53 o 
  -1   0   7      317.13      304.85     17.15 o 
   0   0   7      145.30      176.35     16.16 o 
   1   0   7     1275.32     1316.37     38.94 o 
   2   0   7     1098.04     1143.52     36.88 o 
   3   0   7      983.67     1005.55     36.73 o 
   4   0   7        3.42       24.79     12.27 o 
   5   0   7      318.02      278.87     25.67 o 
   6   0   7       35.86        8.06     18.07 o 
   7   0   7       41.74        4.39     22.17 o 
   8   0   7      151.11      165.18     24.88 o 
   9   0   7      518.50      541.55     40.88 o 
  10   0   7        7.40        0.00     21.79 o 
  11   0   7        3.93       17.64     23.39 o 
  12   0   7        1.86       22.75     22.75 o 
  13   0   7       62.57       76.28     22.25 o 
 -16   1   7       11.25       19.05     23.25 o 
 -15   1   7       74.37       57.15     26.41 o 
 -14   1   7        7.32        1.92     27.20 o 
 -13   1   7       77.67       46.71     28.57 o 
 -12   1   7      407.24      461.83     39.13 o 
 -11   1   7      965.47      873.58     48.46 o 
 -10   1   7      273.35      258.37     30.94 o 
  -9   1   7      116.42      115.90     20.66 o 
  -8   1   7      311.12      298.94     26.11 o 
  -7   1   7        8.83       32.33     15.77 o 
  -6   1   7       99.79       92.12     16.25 o 
  -5   1   7      171.55      185.33     18.14 o 
  -4   1   7      378.24      349.82     20.93 o 
  -3   1   7     1712.08     1706.25     35.21 o 
  -2   1   7       46.42       26.24     11.05 o 
  -1   1   7      233.74      238.26     16.95 o 
   0   1   7     1139.16     1161.49     59.63 o 
   1   1   7      574.81      568.06     25.55 o 
   2   1   7      247.58      278.37     22.03 o 
   3   1   7     2624.89     2640.33     51.77 o 
   4   1   7      166.31      144.68     20.25 o 
   5   1   7      202.73      186.84     22.02 o 
   6   1   7      907.83     1023.58     43.33 o 
   7   1   7      394.64      447.21     33.18 o 
   8   1   7       66.30      109.81     25.70 o 
   9   1   7       49.78       34.44     27.78 o 
  10   1   7        2.63       15.29     24.19 o 
  11   1   7       11.06       13.89     24.79 o 
  12   1   7       19.33       25.54     23.22 o 
  13   1   7        1.16       14.91     20.62 o 
 -16   2   7        6.19        1.84     22.33 o 
 -15   2   7       97.04       71.02     26.72 o 
 -14   2   7        0.88        7.74     23.64 o 
 -13   2   7       74.91       83.47     27.45 o 
 -12   2   7       61.14       56.40     22.93 o 
 -11   2   7       30.02       29.56     23.51 o 
 -10   2   7      334.28      350.96     32.92 o 
  -9   2   7       22.41       31.53     17.02 o 
  -8   2   7      420.84      389.72     28.62 o 
  -7   2   7        7.45        0.00     15.51 o 
  -6   2   7     1741.32     1825.16     48.02 o 
  -5   2   7     3182.23     3253.52     54.66 o 
  -4   2   7       40.50       36.03     13.04 o 
  -3   2   7      124.47      105.46     13.50 o 
  -2   2   7      682.04      675.79     26.05 o 
  -1   2   7     1197.00     1179.61     33.67 o 
   0   2   7      726.69      578.55    367.99 o 
   1   2   7     2514.42     2564.96     47.65 o 
   2   2   7      751.20      758.68     30.60 o 
   3   2   7      262.44      255.40     24.01 o 
   4   2   7     1288.16     1256.03     42.71 o 
   5   2   7      102.35       92.30     19.09 o 
   6   2   7       15.73       15.11     20.95 o 
   7   2   7      274.61      284.48     32.05 o 
   8   2   7      578.61      629.35     39.88 o 
   9   2   7      119.31      183.14     28.59 o 
  10   2   7       18.41       19.42     25.36 o 
  11   2   7        3.06       23.92     21.78 o 
  12   2   7       19.12       27.77     22.95 o 
 -16   3   7        2.79       12.48     20.96 o 
 -15   3   7        1.59        3.72     26.39 o 
 -14   3   7       37.96       38.32     25.90 o 
 -13   3   7       57.71       50.81     29.32 o 
 -12   3   7       11.82       32.56     20.29 o 
 -11   3   7       63.14       50.53     23.69 o 
 -10   3   7      640.00      635.36     40.08 o 
  -9   3   7      176.51      184.85     24.87 o 
  -8   3   7       65.72      104.03     20.36 o 
  -7   3   7     1371.01     1365.06     48.21 o 
  -6   3   7      125.13       63.72     19.51 o 
  -5   3   7      927.28      861.95     33.99 o 
  -4   3   7     2397.36     2458.34     45.48 o 
  -3   3   7      378.55      346.19     22.35 o 
  -2   3   7      609.83      649.61     27.05 o 
  -1   3   7      836.19      842.30     30.25 o 
   0   3   7     1572.07     1690.79     29.80 o 
   1   3   7      497.45      552.79     25.86 o 
   2   3   7     3134.72     3347.37     57.10 o 
   3   3   7      118.49      139.35     19.39 o 
   4   3   7      683.87      637.78     34.77 o 
   5   3   7      411.64      433.95     30.97 o 
   6   3   7      521.94      492.82     33.70 o 
   7   3   7      249.29      230.02     30.65 o 
   8   3   7       98.75      148.09     26.79 o 
   9   3   7       91.05       63.10     28.82 o 
  10   3   7       12.78       29.40     23.71 o 
  11   3   7       11.19       18.04     22.29 o 
  12   3   7      109.78       91.03     28.06 o 
 -15   4   7       13.45       18.93     24.08 o 
 -14   4   7       23.60       15.46     25.97 o 
 -13   4   7       56.05       28.85     28.40 o 
 -12   4   7        7.21       27.66     22.00 o 
 -11   4   7      136.49      157.79     26.21 o 
 -10   4   7      610.83      625.71     41.24 o 
  -9   4   7      106.69       83.45     24.46 o 
  -8   4   7      450.61      479.89     32.01 o 
  -7   4   7       26.02       34.55     18.28 o 
  -6   4   7      173.36      149.24     21.03 o 
  -5   4   7      146.16      120.15     17.79 o 
  -4   4   7     3599.10     3792.99     58.72 o 
  -3   4   7     2017.99     1972.57     42.02 o 
  -2   4   7      459.47      431.17     22.98 o 
  -1   4   7       43.08       35.53     13.97 o 
   0   4   7     1930.64     1587.28   1006.85 o 
   1   4   7      344.42      354.53     24.13 o 
   2   4   7      639.31      696.79     31.20 o 
   3   4   7     1166.88     1118.64     40.00 o 
   4   4   7       28.88       42.02     16.57 o 
   5   4   7     1047.31     1113.62     45.34 o 
   6   4   7      325.19      313.83     29.86 o 
   7   4   7      327.49      325.39     33.15 o 
   8   4   7      170.06      163.84     29.22 o 
   9   4   7       24.93       17.09     27.29 o 
  10   4   7        3.92       19.91     28.06 o 
  11   4   7       13.62       14.05     25.59 o 
  12   4   7       15.22        9.93     23.62 o 
 -15   5   7        0.82        1.81     22.02 o 
 -14   5   7      188.88      178.72     33.02 o 
 -13   5   7       50.09        2.00     26.67 o 
 -12   5   7      138.27      113.44     29.72 o 
 -11   5   7       49.30       60.77     25.74 o 
 -10   5   7       21.45       33.31     22.53 o 
  -9   5   7      273.14      250.56     27.56 o 
  -8   5   7       33.80        9.60     17.96 o 
  -7   5   7       33.53       54.03     16.59 o 
  -6   5   7      379.41      404.19     26.35 o 
  -5   5   7       23.78       20.59     15.20 o 
  -4   5   7      271.30      271.37     24.65 o 
  -3   5   7     1921.12     1900.34     46.49 o 
  -2   5   7        8.68        0.97     12.55 o 
  -1   5   7      808.12      792.84     31.00 o 
   0   5   7       83.66       81.19     15.92 o 
   1   5   7     2817.21     2746.18     61.61 o 
   2   5   7       65.39       53.29     19.14 o 
   3   5   7      311.63      323.15     24.96 o 
   4   5   7      137.85      136.53     22.15 o 
   5   5   7      176.47      225.11     25.29 o 
   6   5   7      151.94      151.30     27.71 o 
   7   5   7      269.17      236.65     32.90 o 
   8   5   7      132.48      159.16     29.60 o 
   9   5   7       71.81       86.92     28.27 o 
  10   5   7        7.45       40.22     24.80 o 
  11   5   7        8.33       36.42     24.69 o 
  12   5   7       13.10       45.08     23.36 o 
 -15   6   7        7.22       17.03     23.87 o 
 -14   6   7       24.34        9.80     24.59 o 
 -13   6   7       21.61       21.95     26.56 o 
 -12   6   7      155.51      176.49     31.60 o 
 -11   6   7      827.20      850.32     49.31 o 
 -10   6   7       98.04       74.57     26.53 o 
  -9   6   7       28.32       62.52     21.01 o 
  -8   6   7      167.74      214.02     25.36 o 
  -7   6   7      375.40      348.45     30.54 o 
  -6   6   7       46.72       37.99     17.24 o 
  -5   6   7      111.57      124.93     18.52 o 
  -4   6   7      534.20      542.10     29.27 o 
  -3   6   7      360.08      386.35     24.45 o 
  -2   6   7      846.39      874.99     34.29 o 
  -1   6   7      992.38     1047.21     37.80 o 
   0   6   7      227.90      157.74    133.08 o 
   1   6   7       52.11       47.41     19.01 o 
   2   6   7      421.41      404.73     29.15 o 
   3   6   7      404.15      400.56     29.15 o 
   4   6   7       76.21       99.52     18.84 o 
   5   6   7       38.91       21.68     19.98 o 
   6   6   7      606.94      610.86     40.46 o 
   7   6   7      492.33      490.78     42.10 o 
   8   6   7       50.11       26.02     27.22 o 
   9   6   7       48.43        3.96     26.06 o 
  10   6   7        4.48       28.51     28.51 o 
  11   6   7        9.02       26.65     26.65 o 
  12   6   7       11.96       19.36     24.82 o 
 -15   7   7        8.11        7.44     23.31 o 
 -14   7   7       12.48       11.86     25.27 o 
 -13   7   7       44.10       30.11     30.54 o 
 -12   7   7      340.71      335.22     36.02 o 
 -11   7   7       28.81       19.12     25.89 o 
 -10   7   7       28.07       21.67     22.16 o 
  -9   7   7      106.56      124.35     25.28 o 
  -8   7   7       19.61        9.39     21.83 o 
  -7   7   7       22.02       24.30     30.38 o 
  -6   7   7       24.91       43.72     17.34 o 
  -5   7   7      289.40      235.81     25.87 o 
  -4   7   7      443.03      466.29     29.05 o 
  -3   7   7      135.12      122.77     19.81 o 
  -2   7   7      366.65      371.84     26.73 o 
  -1   7   7       32.98       23.33     14.40 o 
   0   7   7     1220.48     1176.19     36.35 o 
   1   7   7      672.50      754.38     36.89 o 
   2   7   7      396.35      432.88     30.22 o 
   3   7   7      646.09      711.94     36.98 o 
   4   7   7       44.90       55.93     19.85 o 
   5   7   7       81.72       79.21     23.40 o 
   6   7   7      786.55      889.22     45.01 o 
   7   7   7       29.37       12.65     26.51 o 
   8   7   7      102.36       82.39     29.05 o 
   9   7   7       51.55      122.22     27.87 o 
  10   7   7        8.83       10.26     25.85 o 
  11   7   7        0.76       18.18     23.78 o 
 -14   8   7        0.09       25.05     25.05 o 
 -13   8   7       20.11        8.14     29.45 o 
 -12   8   7       39.74       56.73     25.08 o 
 -11   8   7      100.45       70.81     28.86 o 
 -10   8   7      486.48      458.05     38.48 o 
  -9   8   7      114.43      107.83     24.13 o 
  -8   8   7       65.02       70.94     22.29 o 
  -7   8   7      407.01      379.12     33.95 o 
  -6   8   7       90.25       97.38     22.45 o 
  -5   8   7       48.66       52.34     20.28 o 
  -4   8   7      556.29      492.09     33.29 o 
  -3   8   7       14.83       13.58     15.56 o 
  -2   8   7       63.09       94.19     18.54 o 
  -1   8   7      218.48      225.81     22.43 o 
   0   8   7       84.43       91.03     21.77 o 
   1   8   7      229.52      264.73     25.06 o 
   2   8   7       26.30       35.92     19.55 o 
   3   8   7       41.25       25.19     23.01 o 
   4   8   7       41.27       55.23     22.29 o 
   5   8   7      224.90      206.19     27.47 o 
   6   8   7      989.38      955.44     53.73 o 
   7   8   7      130.39      145.47     30.54 o 
   8   8   7       18.38       29.71     29.71 o 
   9   8   7       16.70       22.27     26.72 o 
  10   8   7        2.05       24.54     24.54 o 
  11   8   7        7.65        2.03     23.26 o 
 -14   9   7       13.56       26.98     26.98 o 
 -13   9   7        7.86        2.00     22.28 o 
 -12   9   7       48.67       71.69     25.43 o 
 -11   9   7      176.53      191.60     32.40 o 
 -10   9   7       35.79       19.41     29.61 o 
  -9   9   7       86.45       66.64     26.11 o 
  -8   9   7      516.21      522.16     38.02 o 
  -7   9   7       39.26       46.02     25.03 o 
  -6   9   7       28.02       10.86     22.22 o 
  -5   9   7      140.87      150.67     26.41 o 
  -4   9   7      279.28      315.68     30.77 o 
  -3   9   7       61.07       62.23     19.17 o 
  -2   9   7       69.21      102.74     19.90 o 
  -1   9   7      501.91      498.09     31.74 o 
   0   9   7       20.91       20.61     14.24 o 
   1   9   7      135.05      131.77     25.32 o 
   2   9   7     1080.21     1136.40     47.67 o 
   3   9   7      176.41      217.86     30.02 o 
   4   9   7      498.23      508.41     36.71 o 
   5   9   7      165.54      192.53     30.44 o 
   6   9   7       55.90       32.68     30.05 o 
   7   9   7       94.30      146.48     26.69 o 
   8   9   7       58.58       66.36     26.22 o 
   9   9   7       10.04       16.35     25.16 o 
  10   9   7       19.22       28.36     26.00 o 
  11   9   7       16.08       13.56     23.12 o 
 -13  10   7       27.43       40.16     23.22 o 
 -12  10   7       88.51       84.54     27.55 o 
 -11  10   7       36.18       20.53     28.21 o 
 -10  10   7       19.34       34.09     25.10 o 
  -9  10   7      167.52      189.26     30.53 o 
  -8  10   7       98.56       49.73     29.84 o 
  -7  10   7       61.94       57.72     30.36 o 
  -6  10   7      810.39      813.14     48.08 o 
  -5  10   7       76.16       39.76     23.66 o 
  -4  10   7      208.16      189.49     27.36 o 
  -3  10   7      520.98      577.75     35.99 o 
  -2  10   7      462.51      433.58     35.67 o 
  -1  10   7       25.58       49.97     20.98 o 
   0  10   7      103.60       34.92     47.06 o 
   1  10   7      137.57      139.99     25.73 o 
   2  10   7      324.16      300.17     32.16 o 
   3  10   7       95.92      112.98     27.94 o 
   4  10   7       38.55       67.82     25.88 o 
   5  10   7      580.80      490.09     42.72 o 
   6  10   7       50.27       98.65     24.78 o 
   7  10   7       60.72       33.85     26.94 o 
   8  10   7       20.50       24.45     27.76 o 
   9  10   7        0.40       42.94     23.83 o 
  10  10   7        3.37       15.97     24.69 o 
 -13  11   7       12.21        7.82     23.79 o 
 -12  11   7        3.68        6.17     22.67 o 
 -11  11   7       49.59       51.81     25.48 o 
 -10  11   7        0.85       26.74     25.15 o 
  -9  11   7      209.33      111.92     33.26 o 
  -8  11   7        3.60       54.07     23.87 o 
  -7  11   7        4.27       14.83     24.23 o 
  -6  11   7      981.34     1064.94     54.84 o 
  -5  11   7     1575.35     1549.41     61.56 o 
  -4  11   7       35.91       43.07     25.04 o 
  -3  11   7      631.54      730.27     40.71 o 
  -2  11   7        2.34       23.65     23.65 o 
  -1  11   7      123.90      204.48     27.08 o 
   0  11   7      101.33      117.87     24.89 o 
   1  11   7      102.41      126.23     28.43 o 
   2  11   7      158.11      123.57     28.97 o 
   3  11   7      186.89      161.73     33.82 o 
   4  11   7       22.72       12.51     28.10 o 
   5  11   7       78.42      108.96     28.29 o 
   6  11   7       28.71       27.56     28.94 o 
   7  11   7       22.21       28.43     28.43 o 
   8  11   7       41.08       75.90     25.65 o 
   9  11   7       28.49        1.93     28.08 o 
 -12  12   7       40.03       29.96     25.15 o 
 -11  12   7        9.64        2.03     26.24 o 
 -10  12   7       40.93       45.54     28.11 o 
  -9  12   7       16.33        4.12     24.91 o 
  -8  12   7       27.06       17.95     26.20 o 
  -7  12   7      104.72      110.73     31.36 o 
  -6  12   7        6.40        1.95     27.89 o 
  -5  12   7      157.08      168.33     30.61 o 
  -4  12   7      379.81      410.36     35.68 o 
  -3  12   7      149.41       90.86     31.94 o 
  -2  12   7      263.21      250.21     31.31 o 
  -1  12   7      215.64      192.56     32.14 o 
   0  12   7      495.65      451.62     29.16 o 
   1  12   7       38.85       17.60     24.82 o 
   2  12   7      515.03      560.99     40.06 o 
   3  12   7       42.72       23.59     26.38 o 
   4  12   7       94.97       99.55     30.19 o 
   5  12   7        2.54       11.79     27.90 o 
   6  12   7        8.93       28.06     27.62 o 
   7  12   7      133.24      134.72     29.61 o 
   8  12   7        6.77       12.26     24.92 o 
   9  12   7       33.73       25.64     24.74 o 
 -11  13   7       12.15       18.07     26.35 o 
 -10  13   7       16.23       18.58     24.52 o 
  -9  13   7        2.54       10.39     23.39 o 
  -8  13   7        2.69       10.16     22.81 o 
  -7  13   7        6.15       20.00     29.99 o 
  -6  13   7      258.42      299.33     35.61 o 
  -5  13   7       49.93       61.87     30.82 o 
  -4  13   7      183.88      183.95     35.44 o 
  -3  13   7      270.28      272.32     37.41 o 
  -2  13   7       74.57       62.61     31.43 o 
  -1  13   7      187.78      128.06     32.14 o 
   0  13   7        5.82        2.48     17.78 o 
   1  13   7        8.82       27.68     22.51 o 
   2  13   7       55.96        3.69     28.34 o 
   3  13   7      138.08      140.52     27.61 o 
   4  13   7       46.44       29.11     28.00 o 
   5  13   7       24.15       45.81     28.01 o 
   6  13   7       12.12        3.98     26.82 o 
   7  13   7        4.63       29.93     29.93 o 
   8  13   7        5.48        2.00     24.83 o 
 -10  14   7        1.35       16.13     25.70 o 
  -9  14   7       79.75       86.05     31.83 o 
  -8  14   7       52.40       82.39     25.48 o 
  -7  14   7        4.43        8.16     32.00 o 
  -6  14   7        2.10        0.00     25.87 o 
  -5  14   7        9.99        2.08     28.25 o 
  -4  14   7      420.26      468.21     41.50 o 
  -3  14   7      126.55      137.14     32.46 o 
  -2  14   7       52.73       38.60     30.18 o 
  -1  14   7       28.98       15.28     26.61 o 
   0  14   7      139.94      160.28     25.47 o 
   1  14   7       25.38       59.42     27.01 o 
   2  14   7       18.80        3.76     26.94 o 
   3  14   7       84.78       31.35     33.06 o 
   4  14   7       84.39       69.43     30.61 o 
   5  14   7       10.24        7.97     27.60 o 
   6  14   7       10.51       20.09     28.09 o 
   7  14   7        9.49       31.67     23.12 o 
  -9  15   7       47.80       51.68     24.01 o 
  -8  15   7        1.17        6.06     24.64 o 
  -7  15   7       17.44        8.22     26.28 o 
  -6  15   7        8.28       24.71     25.14 o 
  -5  15   7       19.33       14.45     26.05 o 
  -4  15   7       62.82       34.74     31.17 o 
  -3  15   7       10.97       32.25     29.12 o 
  -2  15   7      115.96      147.71     29.40 o 
  -1  15   7       35.66       21.77     25.50 o 
   0  15   7      229.42      220.44     26.23 o 
   1  15   7      318.14      336.77     35.69 o 
   2  15   7       34.22       31.40     27.03 o 
   3  15   7       27.76        7.91     28.58 o 
   4  15   7       21.76       77.25     22.99 o 
   5  15   7        5.18        9.81     26.59 o 
   6  15   7        7.38       23.45     28.24 o 
  -8  16   7       29.47       23.32     24.38 o 
  -7  16   7       43.94       33.94     27.60 o 
  -6  16   7       63.78       68.78     27.94 o 
  -5  16   7       36.27       14.37     28.73 o 
  -4  16   7       85.98       69.57     30.03 o 
  -3  16   7       16.92       24.45     28.62 o 
  -2  16   7        0.11       34.29     25.16 o 
  -1  16   7        4.81       29.46     29.46 o 
   0  16   7      154.18      195.96     22.45 o 
   1  16   7       31.20       48.90     27.88 o 
   2  16   7       36.25        0.00     27.00 o 
   3  16   7       13.05        1.85     23.78 o 
   4  16   7        1.49       34.67     22.70 o 
  -6  17   7       29.92        3.84     25.60 o 
  -5  17   7        0.61        7.83     25.47 o 
  -4  17   7       46.42       41.99     26.61 o 
  -3  17   7        4.08       21.46     21.46 o 
  -2  17   7        6.21       13.80     26.85 o 
  -1  17   7        7.79       42.72     22.66 o 
   0  17   7       93.08       15.37     43.99 o 
   1  17   7       45.81        1.94     25.45 o 
   2  17   7        2.97       22.49     24.38 o 
 -16   0   8       18.27       42.58     28.27 o 
 -15   0   8        2.02       47.57     21.80 o 
 -14   0   8       54.28       45.10     27.06 o 
 -13   0   8       77.74       56.33     27.26 o 
 -12   0   8      301.32      330.37     34.76 o 
 -11   0   8       44.52       23.18     25.86 o 
 -10   0   8     7720.95     7640.36    120.52 o 
  -9   0   8       42.22       47.01     19.78 o 
  -8   0   8     1090.04     1062.16     48.62 o 
  -7   0   8        3.18       19.23     16.02 o 
  -6   0   8       50.14       30.42     16.54 o 
  -5   0   8       36.99       19.21     15.83 o 
  -4   0   8     8635.37     8508.36     86.31 o 
  -3   0   8        0.28        5.29      8.97 o 
  -2   0   8        3.53        2.69      0.78 o 
  -1   0   8       21.67        5.91      9.33 o 
   0   0   8     3939.39     4455.57    152.97 o 
   1   0   8      936.22      948.20     33.97 o 
   2   0   8     2948.12     2900.46     60.44 o 
   3   0   8        1.48       16.36     16.36 o 
   4   0   8       30.18       31.89     20.36 o 
   5   0   8       79.56      109.54     20.49 o 
   6   0   8      283.93      254.87     26.24 o 
   7   0   8      123.21      134.59     24.60 o 
   8   0   8       81.39       74.07     25.17 o 
   9   0   8        4.28       20.27     25.57 o 
  10   0   8        4.92       58.06     23.22 o 
  11   0   8       14.12       19.66     22.90 o 
  12   0   8        0.61       44.09     20.96 o 
 -16   1   8       11.13       26.33     26.33 o 
 -15   1   8        7.20       23.31     21.74 o 
 -14   1   8       15.98       19.25     23.47 o 
 -13   1   8      142.20       95.06     28.31 o 
 -12   1   8       35.96       17.61     25.11 o 
 -11   1   8      646.89      657.85     42.92 o 
 -10   1   8      761.78      773.85     43.54 o 
  -9   1   8      940.17     1038.32     44.44 o 
  -8   1   8      622.46      626.93     36.34 o 
  -7   1   8        1.78       19.96     15.29 o 
  -6   1   8     1671.06     1727.54     47.65 o 
  -5   1   8     2363.02     2628.92     50.66 o 
  -4   1   8      121.74      124.04     16.21 o 
  -3   1   8      674.58      723.85     27.31 o 
  -2   1   8      380.23      426.66     21.95 o 
  -1   1   8      204.23      164.02     10.47 o 
   0   1   8     2888.26     2913.10    106.85 o 
   1   1   8      298.26      307.29     21.62 o 
   2   1   8     1649.34     1705.51     46.08 o 
   3   1   8      472.67      468.60     29.52 o 
   4   1   8       57.27       79.38     16.17 o 
   5   1   8        0.68        9.18     16.20 o 
   6   1   8      204.91      187.47     27.61 o 
   7   1   8      297.47      265.94     30.67 o 
   8   1   8      133.93      113.03     28.62 o 
   9   1   8      151.54      130.48     28.51 o 
  10   1   8       33.73       25.35     24.91 o 
  11   1   8       15.75        7.94     27.11 o 
  12   1   8       29.06       27.05     23.42 o 
 -16   2   8        5.51       25.89     25.89 o 
 -15   2   8        3.24        7.55     21.71 o 
 -14   2   8        2.54       59.08     21.98 o 
 -13   2   8        3.34       31.48     19.73 o 
 -12   2   8       43.98       70.79     24.45 o 
 -11   2   8      390.07      334.67     36.25 o 
 -10   2   8      749.83      751.68     41.50 o 
  -9   2   8        2.96       12.74     19.73 o 
  -8   2   8      649.14      663.26     34.54 o 
  -7   2   8       64.41       55.98     18.42 o 
  -6   2   8      163.59      160.69     18.89 o 
  -5   2   8      649.15      620.98     30.04 o 
  -4   2   8      305.86      334.89     21.88 o 
  -3   2   8       82.74       68.42     13.50 o 
  -2   2   8      314.91      316.51     21.41 o 
  -1   2   8      923.76      893.29     32.81 o 
   0   2   8      319.28      306.55    200.36 o 
   1   2   8        3.87        5.39     14.44 o 
   2   2   8      228.62      243.67     23.26 o 
   3   2   8     1222.66     1310.65     44.23 o 
   4   2   8      260.90      249.62     25.23 o 
   5   2   8       68.40       99.93     20.04 o 
   6   2   8      332.59      329.03     29.35 o 
   7   2   8      116.61      105.11     27.12 o 
   8   2   8       37.50       45.69     24.64 o 
   9   2   8       26.45        7.67     25.10 o 
  10   2   8       85.02       35.54     29.80 o 
  11   2   8        5.32        4.08     23.83 o 
  12   2   8        0.53       19.36     23.34 o 
 -16   3   8        9.94       26.64     22.81 o 
 -15   3   8       39.85        9.44     23.51 o 
 -14   3   8        0.96       11.55     22.48 o 
 -13   3   8      170.60      196.70     30.07 o 
 -12   3   8       56.49       56.14     24.90 o 
 -11   3   8      818.20      866.07     48.38 o 
 -10   3   8      287.20      329.73     33.46 o 
  -9   3   8      235.23      263.78     27.00 o 
  -8   3   8      157.85      147.50     23.75 o 
  -7   3   8      264.73      282.46     24.08 o 
  -6   3   8       52.81       26.46     15.19 o 
  -5   3   8     6145.64     6613.55     80.68 o 
  -4   3   8       24.18        5.21     14.92 o 
  -3   3   8      405.34      383.06     22.60 o 
  -2   3   8      422.16      446.86     24.28 o 
  -1   3   8     3063.99     3136.48     53.72 o 
   0   3   8      787.20      806.19     23.01 o 
   1   3   8     1389.57     1391.00     42.08 o 
   2   3   8      141.97      106.85     18.38 o 
   3   3   8      102.41       66.24     18.96 o 
   4   3   8      188.53      132.59     23.54 o 
   5   3   8        7.06       19.57     19.57 o 
   6   3   8      102.78      109.32     23.57 o 
   7   3   8      306.03      281.99     33.01 o 
   8   3   8      530.88      575.49     42.15 o 
   9   3   8      126.98       68.97     32.51 o 
  10   3   8        2.17       15.84     27.06 o 
  11   3   8        8.57        8.09     22.25 o 
  12   3   8        4.60        1.96     24.50 o 
 -15   4   8        0.64        3.85     19.62 o 
 -14   4   8       10.44       15.61     26.90 o 
 -13   4   8        3.46       23.82     23.82 o 
 -12   4   8       33.07       61.16     23.76 o 
 -11   4   8       92.62       82.37     27.53 o 
 -10   4   8      111.45      151.13     29.83 o 
  -9   4   8       66.53       58.15     21.80 o 
  -8   4   8      540.94      589.92     36.07 o 
  -7   4   8      222.67      210.17     24.13 o 
  -6   4   8     2593.54     2471.47     58.50 o 
  -5   4   8      140.19      160.79     19.62 o 
  -4   4   8      110.79      114.21     18.87 o 
  -3   4   8     6111.57     6394.45     77.54 o 
  -2   4   8      162.93      179.69     18.26 o 
  -1   4   8      108.97      129.53     17.84 o 
   0   4   8     1703.95     1435.04    921.46 o 
   1   4   8      295.78      329.99     23.74 o 
   2   4   8       48.34       39.66     16.69 o 
   3   4   8      280.61      331.71     23.78 o 
   4   4   8       58.44       65.91     22.38 o 
   5   4   8      494.61      489.11     35.60 o 
   6   4   8      347.99      322.71     32.62 o 
   7   4   8       25.90       20.40     23.56 o 
   8   4   8       34.58        3.59     27.49 o 
   9   4   8       85.26      118.59     28.90 o 
  10   4   8        1.24        6.11     24.43 o 
  11   4   8       29.96       48.07     25.93 o 
  12   4   8        1.04       27.51     27.51 o 
 -15   5   8        4.74        3.79     25.21 o 
 -14   5   8       56.63       49.13     25.99 o 
 -13   5   8      103.34      123.60     28.53 o 
 -12   5   8       19.89       28.60     24.39 o 
 -11   5   8      186.88      192.82     31.41 o 
 -10   5   8       26.41       23.64     21.14 o 
  -9   5   8       44.31       24.86     21.84 o 
  -8   5   8       30.44       17.08     17.83 o 
  -7   5   8      192.70      203.68     23.47 o 
  -6   5   8      895.48      779.02     37.06 o 
  -5   5   8      947.47      945.48     37.07 o 
  -4   5   8     1388.81     1378.80     43.41 o 
  -3   5   8      116.51      101.85     19.46 o 
  -2   5   8      368.31      362.96     23.25 o 
  -1   5   8      254.73      270.61     22.10 o 
   0   5   8      843.75      841.17     25.41 o 
   1   5   8     1108.13     1213.91     41.44 o 
   2   5   8      228.35      233.33     23.27 o 
   3   5   8      168.62      167.06     21.42 o 
   4   5   8      175.72      147.34     24.84 o 
   5   5   8      272.48      249.38     29.11 o 
   6   5   8      159.17       83.28     29.71 o 
   7   5   8      111.89      103.02     25.21 o 
   8   5   8      108.04       89.93     31.17 o 
   9   5   8       58.58       92.74     24.05 o 
  10   5   8       21.56       26.87     26.87 o 
  11   5   8       36.34       70.29     26.94 o 
 -15   6   8       53.73       32.24     25.40 o 
 -14   6   8        7.12        1.99     26.48 o 
 -13   6   8      216.97      199.00     33.39 o 
 -12   6   8       57.54       46.73     24.17 o 
 -11   6   8       31.12       13.09     26.16 o 
 -10   6   8        7.62       36.74     18.86 o 
  -9   6   8       52.51       63.29     22.35 o 
  -8   6   8       84.99       74.73     24.92 o 
  -7   6   8      169.10      195.40     27.55 o 
  -6   6   8      282.52      312.43     26.33 o 
  -5   6   8       16.10        7.12     15.72 o 
  -4   6   8     1027.33      999.61     39.18 o 
  -3   6   8      309.16      326.90     24.98 o 
  -2   6   8     1108.11     1073.45     40.00 o 
  -1   6   8        6.37       43.42     14.55 o 
   0   6   8      113.28       48.16     65.02 o 
   1   6   8      531.41      592.14     32.45 o 
   2   6   8       34.63       13.36     17.01 o 
   3   6   8      129.45      168.71     20.76 o 
   4   6   8      195.19      181.00     25.37 o 
   5   6   8        6.33        1.45     23.31 o 
   6   6   8      337.72      406.53     35.26 o 
   7   6   8       13.71       19.78     24.13 o 
   8   6   8        1.78       29.23     29.23 o 
   9   6   8       56.84       13.99     29.11 o 
  10   6   8       67.25      103.88     28.39 o 
  11   6   8       10.76       11.93     24.44 o 
 -15   7   8       24.13       46.84     23.93 o 
 -14   7   8       17.96       31.73     25.54 o 
 -13   7   8        6.54       20.08     26.71 o 
 -12   7   8       92.01      109.26     27.95 o 
 -11   7   8       59.37       15.35     29.03 o 
 -10   7   8       27.39        5.43     23.70 o 
  -9   7   8      104.81       96.92     27.79 o 
  -8   7   8      148.04      131.36     26.67 o 
  -7   7   8      383.47      352.13     31.40 o 
  -6   7   8       12.98        9.48     18.47 o 
  -5   7   8      784.63      767.56     37.88 o 
  -4   7   8      332.98      341.35     27.75 o 
  -3   7   8      148.41      157.59     22.02 o 
  -2   7   8       24.60       32.67     15.72 o 
  -1   7   8      189.50      220.19     23.29 o 
   0   7   8      344.10      353.12     21.62 o 
   1   7   8      114.61      110.60     20.93 o 
   2   7   8       29.35       41.89     18.26 o 
   3   7   8       59.64       37.49     19.83 o 
   4   7   8      567.23      539.52     39.90 o 
   5   7   8       98.34      107.64     26.18 o 
   6   7   8        5.77       19.12     23.24 o 
   7   7   8        6.16       11.24     25.34 o 
   8   7   8       66.96       60.87     31.59 o 
   9   7   8       59.61       48.80     30.25 o 
  10   7   8       11.20       27.35     27.35 o 
  11   7   8        4.49       27.65     23.29 o 
 -14   8   8        6.65       23.05     23.05 o 
 -13   8   8        4.40       22.39     22.59 o 
 -12   8   8       39.75       32.48     27.10 o 
 -11   8   8       10.77        1.88     26.43 o 
 -10   8   8       77.93       64.18     25.14 o 
  -9   8   8        1.43        5.47     22.38 o 
  -8   8   8       41.74       31.86     23.33 o 
  -7   8   8       64.79      115.80     23.36 o 
  -6   8   8      313.93      304.21     30.55 o 
  -5   8   8      116.66      120.75     24.65 o 
  -4   8   8     1137.36     1225.09     50.48 o 
  -3   8   8      101.19       89.02     21.21 o 
  -2   8   8      111.03      125.27     19.76 o 
  -1   8   8      360.68      391.75     29.56 o 
   0   8   8       41.30       21.51     23.11 o 
   1   8   8      472.54      449.23     32.79 o 
   2   8   8       90.90       93.09     22.17 o 
   3   8   8      234.95      294.81     29.27 o 
   4   8   8       92.66       94.63     27.28 o 
   5   8   8       53.38       62.33     19.25 o 
   6   8   8       66.74       16.32     31.42 o 
   7   8   8       19.98       23.09     24.97 o 
   8   8   8       59.17       56.16     28.43 o 
   9   8   8       35.26       45.02     28.72 o 
  10   8   8        3.58       40.59     22.35 o 
 -14   9   8       52.60       59.93     26.79 o 
 -13   9   8       18.27       18.09     24.47 o 
 -12   9   8       51.59       28.63     28.85 o 
 -11   9   8       68.52      126.92     25.79 o 
 -10   9   8       14.94       19.41     24.69 o 
  -9   9   8      139.11      109.79     27.76 o 
  -8   9   8      135.51      107.52     31.85 o 
  -7   9   8      103.97      101.86     26.78 o 
  -6   9   8      155.35      142.20     26.79 o 
  -5   9   8      759.70      806.72     42.19 o 
  -4   9   8       28.68        1.49     22.89 o 
  -3   9   8       14.10       15.61     21.81 o 
  -2   9   8      173.40      145.29     26.28 o 
  -1   9   8       76.60       56.43     21.63 o 
   0   9   8      171.06      139.32     18.04 o 
   1   9   8      187.37      189.77     27.32 o 
   2   9   8       62.80       84.87     23.83 o 
   3   9   8       97.41       88.46     27.47 o 
   4   9   8      465.69      481.16     39.12 o 
   5   9   8        3.83       14.09     23.89 o 
   6   9   8       49.05       56.47     29.54 o 
   7   9   8       28.52       29.52     23.98 o 
   8   9   8       19.68       14.12     26.05 o 
   9   9   8        3.13       14.42     25.55 o 
  10   9   8        1.95       19.92     21.60 o 
 -13  10   8      109.54      135.75     25.61 o 
 -12  10   8       19.14       27.82     27.82 o 
 -11  10   8       28.51       55.20     26.27 o 
 -10  10   8       64.96       50.19     26.61 o 
  -9  10   8      339.48      290.38     36.36 o 
  -8  10   8      394.15      393.05     37.54 o 
  -7  10   8      148.59       90.23     30.50 o 
  -6  10   8       29.60       42.34     23.17 o 
  -5  10   8      292.05      290.89     35.14 o 
  -4  10   8      402.86      350.33     36.33 o 
  -3  10   8      466.76      511.42     36.24 o 
  -2  10   8       45.47       39.64     20.82 o 
  -1  10   8      421.63      380.33     34.19 o 
   0  10   8      141.63      162.92     18.78 o 
   1  10   8       93.91      114.02     24.71 o 
   2  10   8       75.04      111.85     28.75 o 
   3  10   8       37.52       33.70     24.38 o 
   4  10   8       56.68       28.23     25.85 o 
   5  10   8      165.16      181.70     31.49 o 
   6  10   8       48.58       52.45     28.42 o 
   7  10   8       14.55       24.15     27.51 o 
   8  10   8       13.39       20.57     25.24 o 
   9  10   8       51.09       62.98     27.78 o 
 -13  11   8       35.79       38.91     23.49 o 
 -12  11   8        8.39        8.04     27.44 o 
 -11  11   8       17.70       26.77     26.77 o 
 -10  11   8       20.84       12.37     25.64 o 
  -9  11   8       12.13       30.62     30.62 o 
  -8  11   8       16.14       27.09     28.05 o 
  -7  11   8       39.45       48.49     26.32 o 
  -6  11   8       83.89       70.12     26.57 o 
  -5  11   8      154.97      167.11     33.12 o 
  -4  11   8      116.08      123.70     31.91 o 
  -3  11   8       32.61        0.00     25.68 o 
  -2  11   8       19.73       16.50     22.65 o 
  -1  11   8      116.75      130.14     25.54 o 
   0  11   8      110.97       59.96     21.07 o 
   1  11   8      402.31      450.02     38.67 o 
   2  11   8      421.15      435.05     40.04 o 
   3  11   8        2.01       10.59     23.54 o 
   4  11   8       39.81       57.23     23.50 o 
   5  11   8       13.08       36.68     24.53 o 
   6  11   8       48.50       69.78     28.41 o 
   7  11   8        6.89       32.62     27.25 o 
   8  11   8        0.60       24.53     25.54 o 
   9  11   8       23.89       27.80     28.18 o 
 -12  12   8        0.38       21.82     26.73 o 
 -11  12   8       12.06       42.95     22.57 o 
 -10  12   8       32.75       24.79     29.71 o 
  -9  12   8       10.52       14.35     25.78 o 
  -8  12   8       22.15       85.77     24.57 o 
  -7  12   8        6.36        0.00     23.95 o 
  -6  12   8      275.02      276.88     37.80 o 
  -5  12   8      173.42       53.70     38.64 o 
  -4  12   8      551.34      568.06     47.31 o 
  -3  12   8      115.08      142.29     27.04 o 
  -2  12   8      112.76      139.06     29.61 o 
  -1  12   8      156.24      152.81     28.98 o 
   0  12   8       15.28       18.10     26.59 o 
   1  12   8       39.09       32.20     27.45 o 
   2  12   8        4.37       25.41     23.78 o 
   3  12   8        0.46       11.25     25.48 o 
   4  12   8       45.82       11.52     31.62 o 
   5  12   8       74.29       67.22     31.61 o 
   6  12   8       53.44       42.56     28.22 o 
   7  12   8        8.54       36.73     23.33 o 
   8  12   8       25.57        2.06     24.03 o 
 -11  13   8       41.93       39.80     23.59 o 
 -10  13   8       21.78       81.52     24.78 o 
  -9  13   8       22.22       20.55     25.43 o 
  -8  13   8       14.71        8.18     28.52 o 
  -7  13   8       54.16       72.23     26.89 o 
  -6  13   8       23.35        3.96     27.00 o 
  -5  13   8      105.48      100.82     31.87 o 
  -4  13   8       93.55       99.16     27.82 o 
  -3  13   8       99.91      120.36     31.40 o 
  -2  13   8      141.61      139.65     34.08 o 
  -1  13   8      169.63      135.27     32.18 o 
   0  13   8       84.95      125.58     21.61 o 
   1  13   8       66.23       74.98     25.91 o 
   2  13   8       20.16       53.19     25.24 o 
   3  13   8       55.75       24.99     29.64 o 
   4  13   8       12.56       25.55     26.85 o 
   5  13   8       46.82       94.20     25.02 o 
   6  13   8        9.01        0.00     24.37 o 
   7  13   8        1.00       23.96     20.75 o 
 -10  14   8       41.68       11.89     27.06 o 
  -9  14   8       51.75       18.27     30.25 o 
  -8  14   8        7.08       71.25     23.40 o 
  -7  14   8        6.53       18.31     24.13 o 
  -6  14   8        7.76       29.04     29.04 o 
  -5  14   8      120.51      126.17     30.75 o 
  -4  14   8       36.42       43.66     29.03 o 
  -3  14   8      236.13      231.33     34.81 o 
  -2  14   8      102.74       81.30     32.57 o 
  -1  14   8       19.72       69.21     22.99 o 
   0  14   8      112.23      125.02     37.72 o 
   1  14   8       12.24        3.94     29.35 o 
   2  14   8       42.48       75.79     27.05 o 
   3  14   8        1.42       23.50     26.87 o 
   4  14   8       36.33       47.76     25.72 o 
   5  14   8       68.65       91.95     24.76 o 
   6  14   8        9.85       51.69     21.94 o 
  -9  15   8       16.88       21.53     25.26 o 
  -8  15   8        0.41       22.03     24.31 o 
  -7  15   8        1.53       22.15     24.75 o 
  -6  15   8       33.95       14.30     27.54 o 
  -5  15   8       52.70       36.58     29.77 o 
  -4  15   8       23.52       12.09     30.87 o 
  -3  15   8      132.04      106.21     31.43 o 
  -2  15   8       33.99       13.78     27.15 o 
  -1  15   8       12.39       25.53     25.96 o 
   0  15   8       37.18       58.64     19.62 o 
   1  15   8       80.46       25.48     33.29 o 
   2  15   8        0.35        5.83     24.70 o 
   3  15   8        1.81        5.86     26.96 o 
   4  15   8        5.34       17.72     23.75 o 
   5  15   8       48.86       54.59     26.04 o 
  -7  16   8        5.84       21.46     24.88 o 
  -6  16   8       10.18        1.88     25.32 o 
  -5  16   8       31.93       14.07     27.36 o 
  -4  16   8       45.89       46.27     28.12 o 
  -3  16   8        7.81       12.04     26.90 o 
  -2  16   8       17.68       11.96     28.72 o 
  -1  16   8        2.94       26.74     26.74 o 
   0  16   8       17.93       11.65     20.58 o 
   1  16   8       12.41        5.85     26.03 o 
   2  16   8       10.53       22.94     25.70 o 
   3  16   8        8.28       17.22     24.13 o 
   4  16   8        0.55       15.10     23.75 o 
  -5  17   8       26.55       24.95     25.83 o 
  -4  17   8        0.17       15.59     22.05 o 
  -3  17   8       22.59       48.50     26.60 o 
  -2  17   8       10.72       53.79     21.95 o 
  -1  17   8       16.32       36.09     25.47 o 
   0  17   8       52.13       36.74     19.77 o 
   1  17   8        5.77       27.94     27.94 o 
 -16   0   9        0.20       26.06     26.06 o 
 -15   0   9       14.58       11.64     25.24 o 
 -14   0   9        0.78        1.90     23.66 o 
 -13   0   9       72.44       41.34     28.76 o 
 -12   0   9       61.97       36.02     26.84 o 
 -11   0   9      951.48      963.03     50.59 o 
 -10   0   9       67.21      112.81     24.98 o 
  -9   0   9     1671.46     1697.16     61.99 o 
  -8   0   9       19.48       18.02     19.86 o 
  -7   0   9     3633.02     3843.63     76.93 o 
  -6   0   9       82.22      101.16     29.80 o 
  -5   0   9     6357.24     6260.11     87.19 o 
  -4   0   9      219.58      225.52     20.54 o 
  -3   0   9       79.69       84.43     14.49 o 
  -2   0   9      433.80      427.39     23.92 o 
  -1   0   9      916.45      844.32     31.97 o 
   0   0   9       51.75      132.17     25.15 o 
   1   0   9      820.30      857.05     34.72 o 
   2   0   9      353.94      373.94     26.67 o 
   3   0   9        0.73       21.02     21.02 o 
   4   0   9        5.66       19.34     17.15 o 
   5   0   9       63.61       77.28     21.87 o 
   6   0   9      429.97      382.71     34.70 o 
   7   0   9      414.12      422.33     37.81 o 
   8   0   9       68.72       86.16     27.87 o 
   9   0   9        0.06        3.80     24.77 o 
  10   0   9      111.03      167.72     28.72 o 
  11   0   9        4.10       25.21     25.21 o 
  12   0   9        6.40       14.86     20.55 o 
 -16   1   9       36.58       35.23     24.61 o 
 -15   1   9        9.95       24.98     25.36 o 
 -14   1   9        2.08        5.84     23.76 o 
 -13   1   9      158.93      183.39     32.27 o 
 -12   1   9        6.31       16.13     24.53 o 
 -11   1   9      832.42      839.16     49.25 o 
 -10   1   9       82.51       71.20     27.73 o 
  -9   1   9      396.66      428.35     36.52 o 
  -8   1   9      699.74      687.71     37.53 o 
  -7   1   9     1071.35     1119.97     43.49 o 
  -6   1   9      432.34      470.61     28.99 o 
  -5   1   9      452.34      465.17     27.22 o 
  -4   1   9      472.45      520.74     28.35 o 
  -3   1   9      532.15      496.43     25.12 o 
  -2   1   9     2258.90     2357.90     49.73 o 
  -1   1   9       42.57       11.42     11.66 o 
   0   1   9       56.14       58.19     17.44 o 
   1   1   9     1983.08     2003.76     51.72 o 
   2   1   9     1625.09     1700.79     48.38 o 
   3   1   9      316.91      332.95     26.35 o 
   4   1   9       46.97       34.48     18.81 o 
   5   1   9       68.05       93.98     22.42 o 
   6   1   9       23.65       47.61     21.15 o 
   7   1   9       84.57       80.54     25.74 o 
   8   1   9       21.61       41.56     21.24 o 
   9   1   9        8.52       11.46     23.37 o 
  10   1   9        2.58       27.45     27.45 o 
  11   1   9       11.57       13.65     22.11 o 
  12   1   9        4.53        1.84     19.49 o 
 -16   2   9       35.91       25.31     26.77 o 
 -15   2   9        1.30       16.93     23.45 o 
 -14   2   9       22.44       74.19     16.40 o 
 -13   2   9      198.45      156.61     29.26 o 
 -12   2   9        8.33        5.33     22.94 o 
 -11   2   9      138.88      144.01     27.93 o 
 -10   2   9        2.48       30.08     22.68 o 
  -9   2   9      246.80      243.80     28.66 o 
  -8   2   9      607.30      607.31     34.20 o 
  -7   2   9      271.90      285.66     24.78 o 
  -6   2   9      342.18      333.58     25.86 o 
  -5   2   9     4123.30     4330.65     66.76 o 
  -4   2   9     2546.71     2480.38     53.15 o 
  -3   2   9     1415.69     1259.90     40.69 o 
  -2   2   9      997.93      941.41     34.74 o 
  -1   2   9       14.45       14.43     13.96 o 
   0   2   9     3233.62     2572.82   1579.72 o 
   1   2   9     1554.53     1589.93     46.23 o 
   2   2   9      569.56      507.59     29.74 o 
   3   2   9       78.90      100.27     19.71 o 
   4   2   9        2.17       18.03     15.14 o 
   5   2   9       24.25        8.42     20.22 o 
   6   2   9       50.56       31.29     20.70 o 
   7   2   9      358.07      341.90     35.60 o 
   8   2   9       64.33       64.16     25.75 o 
   9   2   9       27.39       21.19     25.91 o 
  10   2   9       29.89       17.98     24.11 o 
  11   2   9       17.40       25.75     20.56 o 
 -15   3   9        3.29       24.41     24.41 o 
 -14   3   9       46.34       32.73     23.93 o 
 -13   3   9      110.72      102.63     28.98 o 
 -12   3   9      276.40      276.39     32.67 o 
 -11   3   9     1042.90     1003.19     50.06 o 
 -10   3   9     1894.95     1853.36     62.68 o 
  -9   3   9       48.42       43.08     21.16 o 
  -8   3   9      129.59      151.62     21.91 o 
  -7   3   9     1001.11     1138.28     42.27 o 
  -6   3   9      914.03      879.92     37.09 o 
  -5   3   9      537.94      556.49     30.26 o 
  -4   3   9      827.62      901.88     34.63 o 
  -3   3   9      291.53      314.81     22.94 o 
  -2   3   9       59.46       78.83     15.52 o 
  -1   3   9      264.58      218.26     16.01 o 
   0   3   9     1238.67     1271.82     58.84 o 
   1   3   9     1522.77     1526.75     46.46 o 
   2   3   9      376.45      369.55     26.31 o 
   3   3   9      803.44      710.21     36.51 o 
   4   3   9       10.30       19.69     19.69 o 
   5   3   9      105.79      119.02     23.85 o 
   6   3   9       20.01       65.33     21.69 o 
   7   3   9       63.55       44.98     25.84 o 
   8   3   9      120.06      202.64     30.22 o 
   9   3   9       47.64       54.89     25.65 o 
  10   3   9       12.82        0.00     24.42 o 
  11   3   9        6.16       41.55     20.78 o 
 -15   4   9        1.18        1.82     22.74 o 
 -14   4   9       30.98        2.03     26.49 o 
 -13   4   9       17.49        9.72     28.28 o 
 -12   4   9      323.73      377.87     34.10 o 
 -11   4   9       25.44       24.69     22.76 o 
 -10   4   9      235.38      291.31     32.62 o 
  -9   4   9       45.70       44.37     26.17 o 
  -8   4   9        2.06       19.94     19.94 o 
  -7   4   9       52.03       47.54     21.29 o 
  -6   4   9      693.41      676.24     34.03 o 
  -5   4   9      143.62      134.86     20.79 o 
  -4   4   9     1944.51     1952.49     50.73 o 
  -3   4   9      139.79      107.02     17.92 o 
  -2   4   9       62.64       60.47     16.63 o 
  -1   4   9      333.24      340.98     25.34 o 
   0   4   9     1710.41     1510.61    990.30 o 
   1   4   9     1755.55     1700.05     49.94 o 
   2   4   9      273.64      245.41     25.12 o 
   3   4   9      320.18      360.33     30.53 o 
   4   4   9      147.81      183.52     21.88 o 
   5   4   9       41.14       28.47     17.37 o 
   6   4   9      373.61      359.94     33.53 o 
   7   4   9      151.63      134.86     29.41 o 
   8   4   9       39.67       13.31     26.15 o 
   9   4   9      108.04       91.22     31.75 o 
  10   4   9        8.56       14.17     25.63 o 
  11   4   9        1.53       21.75     21.75 o 
 -15   5   9        9.84       27.70     27.70 o 
 -14   5   9        4.79        7.85     25.57 o 
 -13   5   9      111.63      110.07     33.11 o 
 -12   5   9      130.16      164.39     30.93 o 
 -11   5   9       51.82       27.29     27.05 o 
 -10   5   9       94.94      112.84     24.69 o 
  -9   5   9       54.06       47.64     23.44 o 
  -8   5   9      386.86      409.70     31.96 o 
  -7   5   9       35.29       28.31     20.11 o 
  -6   5   9       92.47       77.26     17.47 o 
  -5   5   9      377.86      364.18     28.23 o 
  -4   5   9       72.64       59.39     17.38 o 
  -3   5   9      655.97      597.37     31.83 o 
  -2   5   9       85.51       85.18     18.69 o 
  -1   5   9     1396.36     1426.08     44.33 o 
   0   5   9       39.23       35.25     18.17 o 
   1   5   9       33.72       25.87     18.06 o 
   2   5   9       36.52       48.40     17.66 o 
   3   5   9      311.07      312.04     28.90 o 
   4   5   9       87.41      111.53     22.16 o 
   5   5   9       14.15       26.56     20.04 o 
   6   5   9       14.35        8.43     24.11 o 
   7   5   9      227.07      220.18     29.07 o 
   8   5   9       12.21       34.79     28.30 o 
   9   5   9       16.57       58.12     26.30 o 
  10   5   9        8.26       16.17     23.95 o 
  11   5   9       21.39        9.88     23.60 o 
 -15   6   9       29.35       47.25     23.63 o 
 -14   6   9       39.79        5.91     27.62 o 
 -13   6   9       70.88       67.86     30.04 o 
 -12   6   9       27.95       44.89     25.78 o 
 -11   6   9      118.95       48.72     29.76 o 
 -10   6   9      237.20      166.56     29.28 o 
  -9   6   9      146.19      132.25     26.90 o 
  -8   6   9      203.92      213.38     27.23 o 
  -7   6   9     1725.54     1779.54     55.55 o 
  -6   6   9       88.29       79.63     23.50 o 
  -5   6   9      612.63      570.26     32.36 o 
  -4   6   9       26.86       24.84     17.05 o 
  -3   6   9      256.40      282.94     25.52 o 
  -2   6   9       91.35       84.03     17.83 o 
  -1   6   9       37.13       30.50     17.46 o 
   0   6   9       33.84        6.19     18.71 o 
   1   6   9      107.48      140.59     18.83 o 
   2   6   9       20.79       18.42     17.69 o 
   3   6   9       42.50       51.60     24.12 o 
   4   6   9        1.45        0.00     19.76 o 
   5   6   9      385.69      372.80     35.21 o 
   6   6   9       91.89       91.01     27.37 o 
   7   6   9      157.86      142.18     32.64 o 
   8   6   9        1.10       21.55     24.98 o 
   9   6   9        9.93       18.23     24.53 o 
  10   6   9       11.74       30.34     25.95 o 
  11   6   9       22.53       15.55     24.03 o 
 -14   7   9       12.42        4.02     25.46 o 
 -13   7   9       26.43       28.53     28.53 o 
 -12   7   9       61.24       79.71     26.04 o 
 -11   7   9      534.57      574.04     46.49 o 
 -10   7   9       92.00       86.17     24.91 o 
  -9   7   9       90.16       72.66     27.52 o 
  -8   7   9      679.73      609.54     41.16 o 
  -7   7   9      149.05      163.35     25.69 o 
  -6   7   9      188.22      170.30     24.58 o 
  -5   7   9       94.69      100.64     21.21 o 
  -4   7   9       48.69       61.57     18.88 o 
  -3   7   9       75.07       75.17     18.86 o 
  -2   7   9       62.70       78.59     19.40 o 
  -1   7   9       19.59       39.22     19.25 o 
   0   7   9      416.13      462.87     22.56 o 
   1   7   9      342.88      318.45     28.39 o 
   2   7   9       49.18       44.87     21.34 o 
   3   7   9      170.93      161.06     26.52 o 
   4   7   9       39.69       83.50     21.89 o 
   5   7   9       36.23       52.36     24.26 o 
   6   7   9      347.25      315.34     36.24 o 
   7   7   9        5.12       38.32     25.00 o 
   8   7   9       81.95       92.06     27.69 o 
   9   7   9       19.87       36.82     24.54 o 
  10   7   9       49.94       12.14     26.98 o 
 -14   8   9        7.72       21.49     26.26 o 
 -13   8   9       15.44       18.21     25.59 o 
 -12   8   9        9.61       20.10     25.63 o 
 -11   8   9      133.54      126.48     30.52 o 
 -10   8   9      131.77      100.73     32.28 o 
  -9   8   9      256.26      205.77     34.66 o 
  -8   8   9       72.84       71.51     24.33 o 
  -7   8   9       25.40       35.36     19.18 o 
  -6   8   9      799.28      867.23     46.74 o 
  -5   8   9      186.43      117.13     26.25 o 
  -4   8   9      247.72      274.21     27.37 o 
  -3   8   9       16.92       31.26     17.23 o 
  -2   8   9       11.46       15.03     18.00 o 
  -1   8   9      153.69      158.82     23.47 o 
   0   8   9       48.68       33.49     30.94 o 
   1   8   9       11.31       21.52     19.08 o 
   2   8   9      117.85      131.52     26.15 o 
   3   8   9       90.65       90.90     23.57 o 
   4   8   9       88.20      109.69     27.06 o 
   5   8   9        8.36       26.45     26.45 o 
   6   8   9      353.80      367.45     35.54 o 
   7   8   9       15.08       49.33     26.39 o 
   8   8   9       30.57       62.96     26.33 o 
   9   8   9       10.83       12.26     26.56 o 
  10   8   9        4.79       17.87     25.97 o 
 -14   9   9       83.80       69.17     25.38 o 
 -13   9   9        1.67        1.95     21.56 o 
 -12   9   9       43.08       57.02     27.55 o 
 -11   9   9       49.10       48.32     29.72 o 
 -10   9   9       37.22       23.38     25.75 o 
  -9   9   9       38.15       30.04     29.07 o 
  -8   9   9      177.21      141.34     31.95 o 
  -7   9   9       93.17      115.86     25.50 o 
  -6   9   9      607.05      574.49     40.93 o 
  -5   9   9     1782.30     1811.36     63.68 o 
  -4   9   9      386.18      444.28     33.36 o 
  -3   9   9      303.03      286.28     31.07 o 
  -2   9   9      162.71      203.89     25.15 o 
  -1   9   9       83.86       81.36     19.48 o 
   0   9   9       14.74        7.57     19.89 o 
   1   9   9       54.48       67.95     24.60 o 
   2   9   9        5.96       22.42     18.80 o 
   3   9   9       63.60       89.58     24.13 o 
   4   9   9       41.99       33.21     21.83 o 
   5   9   9        5.24       20.21     24.68 o 
   6   9   9      175.23      166.25     33.02 o 
   7   9   9       26.63       18.10     27.94 o 
   8   9   9       23.99       28.59     25.21 o 
   9   9   9        2.21       30.46     21.86 o 
 -13  10   9       13.30       13.88     26.27 o 
 -12  10   9       39.68       22.44     30.20 o 
 -11  10   9        0.69       10.28     24.49 o 
 -10  10   9        0.48       27.99     27.99 o 
  -9  10   9      470.21      425.87     41.21 o 
  -8  10   9        8.68       39.40     24.17 o 
  -7  10   9       48.52        5.39     27.64 o 
  -6  10   9     1108.30     1122.97     54.13 o 
  -5  10   9       33.62       39.94     26.38 o 
  -4  10   9      138.07      165.32     28.58 o 
  -3  10   9      199.90      187.87     32.70 o 
  -2  10   9      272.72      268.82     30.20 o 
  -1  10   9       82.86      119.32     24.25 o 
   0  10   9       20.11        6.72     18.83 o 
   1  10   9      127.35      181.01     28.97 o 
   2  10   9      153.14      145.26     31.25 o 
   3  10   9      182.82      206.44     30.44 o 
   4  10   9       23.91        3.74     27.08 o 
   5  10   9       38.79       32.45     27.16 o 
   6  10   9       90.49       97.26     29.20 o 
   7  10   9       25.05       24.36     27.81 o 
   8  10   9        7.31       12.34     25.08 o 
   9  10   9       37.63       13.99     27.05 o 
 -12  11   9        7.32        8.07     27.64 o 
 -11  11   9       23.81        6.25     28.51 o 
 -10  11   9       33.94       34.60     25.77 o 
  -9  11   9       78.50      105.94     26.59 o 
  -8  11   9       45.42       17.43     27.08 o 
  -7  11   9      241.04      193.93     35.96 o 
  -6  11   9      354.84      354.27     34.65 o 
  -5  11   9      573.29      607.22     41.67 o 
  -4  11   9       92.12      145.66     29.52 o 
  -3  11   9       35.47       10.24     24.36 o 
  -2  11   9       29.52       52.46     23.08 o 
  -1  11   9        1.89       32.17     19.59 o 
   0  11   9      104.21      102.67     20.35 o 
   1  11   9      188.64      218.02     31.59 o 
   2  11   9      135.24      108.74     30.94 o 
   3  11   9      274.63      285.96     32.36 o 
   4  11   9       37.23       53.07     24.83 o 
   5  11   9       27.28        5.81     30.58 o 
   6  11   9       23.36        7.99     27.24 o 
   7  11   9        3.76       14.18     24.65 o 
   8  11   9        8.95       16.17     27.40 o 
 -12  12   9        5.35       21.48     25.37 o 
 -11  12   9       27.11       62.59     25.74 o 
 -10  12   9       24.24       71.39     24.42 o 
  -9  12   9        4.41       28.50     28.71 o 
  -8  12   9        1.44       17.93     26.55 o 
  -7  12   9        9.25       48.82     25.34 o 
  -6  12   9      129.25      181.66     31.65 o 
  -5  12   9      354.12      372.32     37.21 o 
  -4  12   9      624.02      528.87     43.10 o 
  -3  12   9       84.03       88.73     28.22 o 
  -2  12   9       27.77       14.29     25.01 o 
  -1  12   9       83.11      129.25     28.41 o 
   0  12   9        1.97        4.83     26.15 o 
   1  12   9      190.97      232.51     33.11 o 
   2  12   9      141.03       89.39     31.92 o 
   3  12   9       25.75       64.57     26.23 o 
   4  12   9       91.08      126.83     29.01 o 
   5  12   9        9.38       57.95     24.81 o 
   6  12   9        0.99       14.16     24.83 o 
   7  12   9        8.27        8.10     27.18 o 
   8  12   9        6.57        0.00     23.05 o 
 -11  13   9        2.49        7.89     24.54 o 
 -10  13   9       41.66       34.21     28.57 o 
  -9  13   9        6.06       18.36     29.70 o 
  -8  13   9        1.34        6.03     26.08 o 
  -7  13   9        5.90       38.03     25.57 o 
  -6  13   9      132.73      185.79     32.74 o 
  -5  13   9      163.57      159.84     34.37 o 
  -4  13   9      131.82      157.66     32.27 o 
  -3  13   9       35.92        9.53     31.57 o 
  -2  13   9       15.13       15.01     29.34 o 
  -1  13   9       25.30       37.57     25.66 o 
   0  13   9       22.55       41.59     18.93 o 
   1  13   9      162.66      167.15     32.36 o 
   2  13   9        0.53       11.61     27.83 o 
   3  13   9        1.01       11.81     26.61 o 
   4  13   9       44.10        3.97     27.81 o 
   5  13   9        0.18       10.09     25.03 o 
   6  13   9       10.89       42.13     24.71 o 
   7  13   9        3.19        5.86     23.25 o 
 -10  14   9        2.29        7.79     25.85 o 
  -9  14   9       20.03       41.88     24.18 o 
  -8  14   9        3.49       25.52     25.52 o 
  -7  14   9        0.49       25.11     25.11 o 
  -6  14   9       26.49       28.44     28.44 o 
  -5  14   9        0.08       19.99     25.70 o 
  -4  14   9       52.32       25.74     31.95 o 
  -3  14   9       68.15       64.65     31.77 o 
  -2  14   9       40.70       50.58     28.71 o 
  -1  14   9        1.70        7.65     26.02 o 
   0  14   9      119.07       82.87     22.09 o 
   1  14   9      160.69      141.52     34.53 o 
   2  14   9       62.95      103.28     28.20 o 
   3  14   9       64.73       70.75     27.69 o 
   4  14   9       24.30       27.57     27.57 o 
   5  14   9        0.86        5.98     23.36 o 
   6  14   9        2.92       13.65     26.97 o 
  -9  15   9        1.02        0.00     23.32 o 
  -8  15   9       23.53       11.73     28.05 o 
  -7  15   9        3.79       57.64     20.05 o 
  -6  15   9        6.01        8.01     26.21 o 
  -5  15   9        1.20       38.18     26.89 o 
  -4  15   9       61.43       47.88     26.44 o 
  -3  15   9       16.26       29.84     24.01 o 
  -2  15   9       18.60       11.82     27.18 o 
  -1  15   9        8.68        1.84     27.04 o 
   0  15   9      133.63      138.46     22.01 o 
   1  15   9       92.22      128.12     28.22 o 
   2  15   9       39.21       30.99     25.99 o 
   3  15   9        4.01        1.86     24.99 o 
   4  15   9        5.24        3.93     27.73 o 
  -7  16   9        1.94       24.74     25.09 o 
  -6  16   9        3.53       19.40     25.56 o 
  -5  16   9       45.75       74.74     25.10 o 
  -4  16   9       20.71       23.67     26.53 o 
  -3  16   9       47.35       45.07     30.30 o 
  -2  16   9       16.24        1.90     26.11 o 
  -1  16   9        1.47        3.76     26.11 o 
   0  16   9       82.27       78.24     20.77 o 
   1  16   9        5.48       20.85     24.97 o 
   2  16   9       62.65       28.24     30.68 o 
   3  16   9        0.85        5.53     26.50 o 
  -4  17   9       21.87       15.13     24.64 o 
  -3  17   9       26.85       60.29     22.27 o 
  -2  17   9       17.57       26.21     19.57 o 
  -1  17   9        6.33       11.05     22.60 o 
   0  17   9       27.50       47.20     17.10 o 
 -16   0  10       10.01       35.39     21.47 o 
 -15   0  10        1.39        1.89     25.39 o 
 -14   0  10      348.12      330.44     36.51 o 
 -13   0  10        1.00       11.32     25.31 o 
 -12   0  10     1210.15     1191.38     57.84 o 
 -11   0  10        1.22       26.42     26.42 o 
 -10   0  10      920.16      948.04     55.77 o 
  -9   0  10        3.77       24.01     24.01 o 
  -8   0  10       99.41      115.80     23.37 o 
  -7   0  10        1.16       15.98     17.58 o 
  -6   0  10       72.71       67.03     20.16 o 
  -5   0  10      421.20      437.83     44.19 o 
  -4   0  10     1795.25     1778.87     48.49 o 
  -3   0  10       51.04       43.23     15.11 o 
  -2   0  10     1273.79     1321.59     40.87 o 
  -1   0  10      311.04      328.42     24.72 o 
   0   0  10      528.10      596.97     53.39 o 
   1   0  10       56.40       36.84     19.28 o 
   2   0  10       30.51       19.03     19.03 o 
   3   0  10       30.90       37.73     20.22 o 
   4   0  10     1189.04     1131.61     47.29 o 
   5   0  10      101.02       96.70     25.33 o 
   6   0  10      283.95      257.65     30.93 o 
   7   0  10      289.17      295.51     32.16 o 
   8   0  10       20.52       42.62     21.21 o 
   9   0  10        2.38       13.50     24.43 o 
  10   0  10       52.17       40.88     26.39 o 
  11   0  10       14.80       53.09     23.09 o 
 -16   1  10        1.06       12.81     18.56 o 
 -15   1  10       15.64       25.00     25.00 o 
 -14   1  10       77.37       97.61     27.48 o 
 -13   1  10      206.31      201.20     32.15 o 
 -12   1  10       11.20       19.99     22.54 o 
 -11   1  10      386.18      404.89     36.85 o 
 -10   1  10        2.08       14.78     26.30 o 
  -9   1  10      384.85      413.16     33.84 o 
  -8   1  10      180.17      150.36     25.41 o 
  -7   1  10      457.01      501.83     32.56 o 
  -6   1  10      441.98      436.42     29.12 o 
  -5   1  10      939.80      982.50     37.45 o 
  -4   1  10      211.38      193.45     19.06 o 
  -3   1  10      174.33      163.22     17.67 o 
  -2   1  10      750.74      730.40     32.78 o 
  -1   1  10      327.55      266.58     12.86 o 
   0   1  10      296.55      293.95     19.02 o 
   1   1  10      279.12      295.40     24.52 o 
   2   1  10      888.18      851.41     39.96 o 
   3   1  10      255.58      262.93     24.60 o 
   4   1  10       28.61       24.99     19.70 o 
   5   1  10      323.91      299.69     31.60 o 
   6   1  10      159.82      158.43     26.36 o 
   7   1  10       71.43       47.45     25.25 o 
   8   1  10       40.94       50.37     27.00 o 
   9   1  10      135.02       93.28     28.51 o 
  10   1  10       13.17        4.00     24.21 o 
  11   1  10       12.69       13.43     23.63 o 
 -15   2  10        3.73       23.94     23.94 o 
 -14   2  10        8.09       22.83     23.84 o 
 -13   2  10      120.55       99.53     30.05 o 
 -12   2  10        4.45        8.98     23.27 o 
 -11   2  10      195.66      193.56     29.98 o 
 -10   2  10     1671.04     1666.50     61.23 o 
  -9   2  10      654.26      651.47     39.56 o 
  -8   2  10      208.50      200.59     26.91 o 
  -7   2  10      115.18      119.18     21.01 o 
  -6   2  10      184.70      170.85     24.13 o 
  -5   2  10      823.01      821.80     35.93 o 
  -4   2  10       28.39       17.25     16.31 o 
  -3   2  10      315.45      302.59     23.08 o 
  -2   2  10      927.45      981.06     36.56 o 
  -1   2  10      206.70      229.75     20.90 o 
   0   2  10       42.71       11.56     10.88 o 
   1   2  10      784.81      794.33     36.56 o 
   2   2  10      245.23      245.83     25.78 o 
   3   2  10     1174.68     1220.11     48.25 o 
   4   2  10      301.10      293.73     29.23 o 
   5   2  10      339.16      420.22     33.24 o 
   6   2  10       73.11       84.43     24.73 o 
   7   2  10       71.49       89.06     28.36 o 
   8   2  10       73.00       69.88     27.54 o 
   9   2  10       12.29        3.90     27.50 o 
  10   2  10       12.98        9.82     25.25 o 
  11   2  10       13.31       15.37     23.96 o 
 -15   3  10        9.10       13.22     24.26 o 
 -14   3  10        3.43       11.53     22.65 o 
 -13   3  10       49.51       32.42     25.63 o 
 -12   3  10      219.52      229.75     32.88 o 
 -11   3  10      411.52      371.71     36.04 o 
 -10   3  10       23.24       27.26     27.26 o 
  -9   3  10       11.56        4.71     22.57 o 
  -8   3  10       60.46       87.62     21.60 o 
  -7   3  10      203.58      236.23     24.91 o 
  -6   3  10     1075.28     1041.17     41.93 o 
  -5   3  10      387.23      415.38     27.89 o 
  -4   3  10      977.99      894.67     36.69 o 
  -3   3  10      821.98      835.64     34.25 o 
  -2   3  10      172.14      188.78     19.88 o 
  -1   3  10      425.08      439.60     28.28 o 
   0   3  10      606.73      570.90     23.07 o 
   1   3  10      279.30      283.24     25.66 o 
   2   3  10       17.31       17.33     19.26 o 
   3   3  10       18.36       41.01     19.42 o 
   4   3  10        1.13       22.99     17.01 o 
   5   3  10      353.09      330.94     32.30 o 
   6   3  10      160.08      190.44     30.00 o 
   7   3  10       28.44       12.67     25.79 o 
   8   3  10       22.78       25.48     25.48 o 
   9   3  10        0.87       25.92     25.92 o 
  10   3  10       14.10       19.93     23.11 o 
  11   3  10       12.84       25.14     24.25 o 
 -15   4  10        2.79       22.63     26.22 o 
 -14   4  10        5.21       42.89     18.32 o 
 -13   4  10      108.34      102.96     26.02 o 
 -12   4  10      367.78      328.80     36.79 o 
 -11   4  10        3.89       27.13     21.85 o 
 -10   4  10      416.50      362.31     39.03 o 
  -9   4  10      262.73      267.80     29.76 o 
  -8   4  10      379.30      419.55     31.53 o 
  -7   4  10       63.51       33.58     21.48 o 
  -6   4  10      239.02      267.31     26.90 o 
  -5   4  10     1618.29     1573.07     49.61 o 
  -4   4  10      257.42      231.99     24.25 o 
  -3   4  10       48.63        5.52     18.47 o 
  -2   4  10      280.66      244.26     24.13 o 
  -1   4  10      109.34      141.67     21.63 o 
   0   4  10      293.06      158.03    119.27 o 
   1   4  10      125.84      116.31     22.05 o 
   2   4  10      769.72      790.55     37.56 o 
   3   4  10      714.36      679.48     41.02 o 
   4   4  10      206.07      234.32     27.31 o 
   5   4  10       78.27       89.51     26.33 o 
   6   4  10       31.26       55.20     25.22 o 
   7   4  10       44.38       51.71     25.51 o 
   8   4  10       21.98        9.74     25.59 o 
   9   4  10       11.28       26.14     26.14 o 
  10   4  10        7.64       11.99     26.95 o 
  11   4  10       21.74        5.73     26.41 o 
 -15   5  10      118.46      160.78     26.27 o 
 -14   5  10       21.92       17.69     26.24 o 
 -13   5  10      173.38      250.47     33.80 o 
 -12   5  10       35.01        3.91     28.07 o 
 -11   5  10      146.27      133.00     27.75 o 
 -10   5  10      225.65      233.62     34.77 o 
  -9   5  10      974.00     1056.49     49.79 o 
  -8   5  10       54.62       87.92     23.10 o 
  -7   5  10       43.04       56.42     22.27 o 
  -6   5  10       55.37       54.03     17.20 o 
  -5   5  10      310.02      284.90     27.76 o 
  -4   5  10      606.88      582.52     33.15 o 
  -3   5  10     1566.28     1507.49     48.37 o 
  -2   5  10      127.92      125.56     22.59 o 
  -1   5  10      169.10      233.26     23.43 o 
   0   5  10      163.61      152.80     20.33 o 
   1   5  10       23.60       19.41     19.41 o 
   2   5  10      160.61      179.54     23.14 o 
   3   5  10       93.11      111.11     24.24 o 
   4   5  10      196.76      224.98     27.78 o 
   5   5  10       51.70       92.29     28.69 o 
   6   5  10       19.70       19.45     26.81 o 
   7   5  10       23.01        5.58     27.46 o 
   8   5  10        4.64        2.02     27.37 o 
   9   5  10       31.30       24.28     25.76 o 
  10   5  10       40.34       70.13     26.39 o 
 -15   6  10       53.95       52.73     26.37 o 
 -14   6  10       17.97       27.62     26.25 o 
 -13   6  10       21.21       17.91     26.65 o 
 -12   6  10       20.70       19.55     26.59 o 
 -11   6  10       44.26       77.57     28.95 o 
 -10   6  10      274.67      325.86     35.81 o 
  -9   6  10       65.78       72.84     23.96 o 
  -8   6  10      349.37      297.79     34.49 o 
  -7   6  10      545.12      535.26     36.68 o 
  -6   6  10        9.92       10.99      2.88 o 
  -5   6  10        0.23       26.45     17.15 o 
  -4   6  10      289.15      253.89     25.58 o 
  -3   6  10      272.56      278.70     26.28 o 
  -2   6  10      230.75      226.25     23.92 o 
  -1   6  10        0.80        1.22     16.89 o 
   0   6  10       37.44       48.19     44.23 o 
   1   6  10        3.73        1.45     17.98 o 
   2   6  10       12.73       26.76     19.28 o 
   3   6  10       67.55       47.74     23.27 o 
   4   6  10      434.49      422.71     36.13 o 
   5   6  10      112.03       97.46     27.16 o 
   6   6  10       43.41       93.12     26.64 o 
   7   6  10       57.54      104.12     26.26 o 
   8   6  10        0.81       44.19     26.29 o 
   9   6  10       73.39       54.75     28.72 o 
  10   6  10       23.43       21.87     24.31 o 
 -14   7  10       22.47        5.84     24.87 o 
 -13   7  10      230.55      187.03     35.37 o 
 -12   7  10       24.21       37.92     28.57 o 
 -11   7  10      229.85      195.84     34.87 o 
 -10   7  10      261.57      232.24     29.42 o 
  -9   7  10      111.63       74.10     26.98 o 
  -8   7  10      181.79      176.10     27.45 o 
  -7   7  10      742.44      870.11     43.59 o 
  -6   7  10       53.50       62.25     20.75 o 
  -5   7  10      270.99      262.62     29.51 o 
  -4   7  10       89.73      125.40     23.02 o 
  -3   7  10       84.42       62.86     21.52 o 
  -2   7  10      101.47      100.16     23.27 o 
  -1   7  10        6.66        9.55     16.67 o 
   0   7  10      236.00      239.06     18.57 o 
   1   7  10      121.28      128.87     23.78 o 
   2   7  10      256.19      252.07     28.65 o 
   3   7  10       88.11       58.15     24.89 o 
   4   7  10       73.77       38.35     27.39 o 
   5   7  10       64.12       67.44     25.79 o 
   6   7  10       28.17        7.47     27.52 o 
   7   7  10       63.27       88.65     26.98 o 
   8   7  10        0.60       16.21     22.91 o 
   9   7  10       38.04       30.47     27.46 o 
  10   7  10        0.13       13.83     22.46 o 
 -14   8  10       33.72       48.68     27.41 o 
 -13   8  10       19.68       18.08     25.93 o 
 -12   8  10       50.77        6.08     28.67 o 
 -11   8  10       92.59      164.55     28.19 o 
 -10   8  10      144.32      216.54     32.76 o 
  -9   8  10       61.76       67.70     29.12 o 
  -8   8  10      612.19      605.48     42.73 o 
  -7   8  10      111.80      137.19     28.37 o 
  -6   8  10      103.88      133.77     26.90 o 
  -5   8  10      607.78      634.30     40.63 o 
  -4   8  10      275.14      285.54     28.72 o 
  -3   8  10       13.32       30.16     18.14 o 
  -2   8  10      110.01      112.00     24.26 o 
  -1   8  10      212.79      257.88     27.18 o 
   0   8  10       56.37       25.09     79.26 o 
   1   8  10      102.24      115.64     24.92 o 
   2   8  10       51.81       18.94     24.21 o 
   3   8  10      572.30      589.37     41.64 o 
   4   8  10       60.75       73.01     24.10 o 
   5   8  10       25.42       18.47     24.55 o 
   6   8  10       60.24       15.37     29.59 o 
   7   8  10      105.41       74.24     29.02 o 
   8   8  10        1.48       22.42     22.84 o 
   9   8  10       10.09       10.01     28.11 o 
 -13   9  10        3.03       33.97     22.26 o 
 -12   9  10       75.47       73.06     29.93 o 
 -11   9  10      152.82      153.11     30.71 o 
 -10   9  10      165.67      198.63     32.25 o 
  -9   9  10       87.25      121.36     25.28 o 
  -8   9  10      889.26      909.52     51.39 o 
  -7   9  10       37.36       73.13     26.42 o 
  -6   9  10       23.34       55.25     22.34 o 
  -5   9  10     1182.67     1284.02     55.50 o 
  -4   9  10      173.27      193.19     27.94 o 
  -3   9  10       38.79       27.89     21.77 o 
  -2   9  10      304.14      275.40     31.28 o 
  -1   9  10       38.10       24.87     24.62 o 
   0   9  10      825.91      801.64     32.31 o 
   1   9  10       18.92       16.09     22.34 o 
   2   9  10      110.64      108.41     24.72 o 
   3   9  10      210.55      234.02     31.07 o 
   4   9  10       77.14       50.80     27.97 o 
   5   9  10        2.37       20.88     28.70 o 
   6   9  10       22.68        6.04     28.88 o 
   7   9  10       40.43       40.57     27.70 o 
   8   9  10        8.56        6.03     25.74 o 
   9   9  10        0.00        2.00     23.36 o 
 -13  10  10       53.54       31.43     23.84 o 
 -12  10  10        1.92       46.43     26.51 o 
 -11  10  10       21.24       20.32     25.24 o 
 -10  10  10       82.47       46.05     30.33 o 
  -9  10  10       79.26       60.64     29.28 o 
  -8  10  10      495.56      522.44     42.77 o 
  -7  10  10      120.18      113.21     29.87 o 
  -6  10  10      106.35      129.13     31.55 o 
  -5  10  10      273.99      282.90     38.95 o 
  -4  10  10       10.42        3.42     27.50 o 
  -3  10  10       74.95       70.96     27.45 o 
  -2  10  10      277.94      274.36     31.27 o 
  -1  10  10       60.59      128.88     26.55 o 
   0  10  10      734.67      698.54     33.60 o 
   1  10  10      160.59      234.06     31.78 o 
   2  10  10        3.91       21.08     25.31 o 
   3  10  10       88.76       90.49     26.38 o 
   4  10  10       29.91       16.88     26.69 o 
   5  10  10      164.95      163.89     31.07 o 
   6  10  10      103.37      136.58     31.16 o 
   7  10  10       23.40        6.17     26.54 o 
   8  10  10       13.11       11.99     24.19 o 
 -12  11  10        0.69       25.23     25.23 o 
 -11  11  10        4.17        8.11     26.97 o 
 -10  11  10       22.25       14.19     30.31 o 
  -9  11  10       36.82       10.09     28.47 o 
  -8  11  10        3.56       11.76     24.45 o 
  -7  11  10       54.81       13.40     27.27 o 
  -6  11  10      128.78      146.61     34.26 o 
  -5  11  10       49.70       65.14     29.23 o 
  -4  11  10       57.26       71.02     28.32 o 
  -3  11  10      373.69      431.23     37.85 o 
  -2  11  10       25.97       59.19     23.63 o 
  -1  11  10      463.82      513.45     38.91 o 
   0  11  10       26.02        5.24     17.61 o 
   1  11  10       34.96       10.69     26.49 o 
   2  11  10      448.88      481.52     41.69 o 
   3  11  10      121.81      163.51     32.02 o 
   4  11  10        7.75       11.73     25.89 o 
   5  11  10       17.91       23.91     26.29 o 
   6  11  10       55.28      111.06     25.85 o 
   7  11  10        2.68        0.00     24.31 o 
   8  11  10       26.49       43.17     26.65 o 
 -12  12  10        5.04       28.72     21.32 o 
 -11  12  10       10.93       23.83     23.83 o 
 -10  12  10        0.00        0.00     25.15 o 
  -9  12  10       39.29        1.91     25.60 o 
  -8  12  10       22.70        5.97     27.88 o 
  -7  12  10        8.49        0.00     25.87 o 
  -6  12  10      114.43      177.36     31.41 o 
  -5  12  10      129.47      132.50     31.02 o 
  -4  12  10       34.33       48.47     26.69 o 
  -3  12  10      179.96      195.34     35.09 o 
  -2  12  10      176.48      199.55     30.73 o 
  -1  12  10       95.39       62.16     28.89 o 
   0  12  10       96.13       95.38     21.13 o 
   1  12  10       79.39       18.71     32.45 o 
   2  12  10       43.14       32.14     28.59 o 
   3  12  10       13.62       11.52     26.74 o 
   4  12  10        5.50       11.88     24.17 o 
   5  12  10       38.23       55.92     26.22 o 
   6  12  10       12.20       26.48     26.48 o 
   7  12  10        2.05       23.68     24.57 o 
 -11  13  10       13.00       19.20     23.34 o 
 -10  13  10       17.44       57.31     23.11 o 
  -9  13  10       22.53        7.99     28.37 o 
  -8  13  10       20.90       12.12     24.04 o 
  -7  13  10        6.94       14.04     25.28 o 
  -6  13  10       13.23       35.60     25.65 o 
  -5  13  10        1.14       19.51     28.94 o 
  -4  13  10      166.44      195.29     32.74 o 
  -3  13  10       22.75       36.33     25.73 o 
  -2  13  10       45.78       64.65     25.80 o 
  -1  13  10      290.82      251.92     36.91 o 
   0  13  10       48.65       38.86     21.10 o 
   1  13  10       14.22       67.14     28.07 o 
   2  13  10       32.40       77.45     26.24 o 
   3  13  10        6.08       15.69     24.79 o 
   4  13  10       20.40        6.00     28.42 o 
   5  13  10        3.73        5.94     23.57 o 
   6  13  10        0.49       33.29     22.50 o 
 -10  14  10       47.59       39.82     25.19 o 
  -9  14  10        2.53       50.79     21.08 o 
  -8  14  10       10.13       23.85     27.52 o 
  -7  14  10       28.07       43.86     27.89 o 
  -6  14  10       21.90       57.89     23.73 o 
  -5  14  10        3.23        1.90     27.17 o 
  -4  14  10       37.38       29.57     29.14 o 
  -3  14  10       18.08       39.03     30.02 o 
  -2  14  10      218.38      166.88     35.59 o 
  -1  14  10       22.54        5.90     27.81 o 
   0  14  10       36.92       22.81     24.07 o 
   1  14  10        8.42        9.77     26.46 o 
   2  14  10        0.14       11.72     24.64 o 
   3  14  10        2.26        1.92     26.04 o 
   4  14  10       34.07       31.14     27.26 o 
   5  14  10        6.50        1.93     24.05 o 
  -8  15  10       81.60       70.76     28.98 o 
  -7  15  10       95.91       76.01     28.48 o 
  -6  15  10       71.71       15.74     31.11 o 
  -5  15  10       49.74       13.79     29.14 o 
  -4  15  10       17.83        3.99     29.13 o 
  -3  15  10        4.07        2.00     24.40 o 
  -2  15  10        2.87       23.24     25.62 o 
  -1  15  10       57.35       52.14     27.83 o 
   0  15  10       10.17       11.53     31.76 o 
   1  15  10        6.58       36.49     24.46 o 
   2  15  10        1.25       17.19     26.68 o 
   3  15  10       20.45       53.20     22.72 o 
  -6  16  10        4.21        9.49     20.88 o 
  -5  16  10        2.61       21.02     25.30 o 
  -4  16  10       17.50        1.99     25.01 o 
  -3  16  10       18.17        9.65     29.31 o 
  -2  16  10       24.60       26.58     26.95 o 
  -1  16  10        1.42        9.44     22.26 o 
   0  16  10       25.87        2.19     20.48 o 
   1  16  10        7.75       40.70     22.05 o 
 -15   0  11       64.21       28.58     30.05 o 
 -14   0  11        0.14       34.54     21.13 o 
 -13   0  11       47.38       62.86     25.85 o 
 -12   0  11       16.14       37.21     22.33 o 
 -11   0  11        9.04       55.43     36.87 o 
 -10   0  11       92.49       63.49     28.18 o 
  -9   0  11     1210.37     1280.80     53.32 o 
  -8   0  11        0.52        9.03     20.45 o 
  -7   0  11      364.38      352.69     29.98 o 
  -6   0  11      225.39      246.48     25.79 o 
  -5   0  11      170.18      208.56     22.69 o 
  -4   0  11      219.60      196.82     22.36 o 
  -3   0  11      245.48      267.40     21.26 o 
  -2   0  11        0.08        6.32     15.46 o 
  -1   0  11      132.73      152.96     21.30 o 
   0   0  11       31.55       34.58     22.58 o 
   1   0  11        7.20        9.88     19.01 o 
   2   0  11      234.48      286.65     29.64 o 
   3   0  11       99.39       93.32     25.05 o 
   4   0  11       52.65       88.92     23.69 o 
   5   0  11      332.77      318.64     31.65 o 
   6   0  11      200.39      230.02     30.79 o 
   7   0  11        7.63        7.25     27.20 o 
   8   0  11       16.09       15.19     23.86 o 
   9   0  11       16.12        5.69     24.01 o 
  10   0  11       78.83       59.46     27.42 o 
 -15   1  11       72.25       56.41     28.39 o 
 -14   1  11      121.45       78.26     28.76 o 
 -13   1  11        1.44       26.29     26.29 o 
 -12   1  11      246.19      288.19     32.53 o 
 -11   1  11       28.39       60.46     21.52 o 
 -10   1  11      640.38      589.82     42.85 o 
  -9   1  11     1452.92     1655.66     58.25 o 
  -8   1  11       26.38       31.39     24.38 o 
  -7   1  11       63.62       80.29     19.63 o 
  -6   1  11      309.37      302.08     28.61 o 
  -5   1  11      129.02      123.36     17.94 o 
  -4   1  11      316.71      285.84     24.73 o 
  -3   1  11       79.45       83.91     16.92 o 
  -2   1  11      256.52      265.14     22.66 o 
  -1   1  11      178.18      151.73     14.80 o 
   0   1  11       31.29       32.19     14.39 o 
   1   1  11     1279.67     1170.97     45.41 o 
   2   1  11     1665.74     1660.69     52.78 o 
   3   1  11      283.28      283.04     29.75 o 
   4   1  11       56.34       47.69     24.32 o 
   5   1  11      128.25       93.17     24.83 o 
   6   1  11       64.21       99.79     22.15 o 
   7   1  11      229.69      250.49     30.71 o 
   8   1  11       38.39       38.24     25.78 o 
   9   1  11        4.35        3.90     24.21 o 
  10   1  11       11.50       46.57     21.31 o 
 -15   2  11       47.33       72.36     23.40 o 
 -14   2  11        2.14        3.78     24.23 o 
 -13   2  11       13.75        9.47     23.02 o 
 -12   2  11      199.65      178.98     32.68 o 
 -11   2  11      125.59      115.30     31.51 o 
 -10   2  11      335.51      336.82     35.30 o 
  -9   2  11      100.34      131.67     25.34 o 
  -8   2  11      149.73      160.11     26.64 o 
  -7   2  11      140.57      183.03     24.74 o 
  -6   2  11      179.15      203.65     22.47 o 
  -5   2  11      130.62       99.38     20.45 o 
  -4   2  11       73.73       30.22     18.56 o 
  -3   2  11      160.12      166.06     18.98 o 
  -2   2  11       33.68       62.68     15.25 o 
  -1   2  11      290.85      338.50     23.05 o 
   0   2  11      423.66      311.69    208.73 o 
   1   2  11      995.36     1131.45     44.54 o 
   2   2  11       53.04        3.85     22.31 o 
   3   2  11        9.39        6.92     20.53 o 
   4   2  11     1142.76     1197.46     51.12 o 
   5   2  11      205.09      227.10     29.07 o 
   6   2  11       18.27       14.00     24.98 o 
   7   2  11      104.94       79.61     32.16 o 
   8   2  11       29.05       30.90     30.90 o 
   9   2  11       23.71        7.82     25.31 o 
  10   2  11       12.35       23.40     25.27 o 
 -15   3  11       36.54        5.69     24.01 o 
 -14   3  11       49.32       38.65     24.31 o 
 -13   3  11       18.92       28.99     24.66 o 
 -12   3  11      561.51      560.07     44.26 o 
 -11   3  11      101.34      133.09     30.05 o 
 -10   3  11      349.38      375.71     36.16 o 
  -9   3  11       21.59       62.05     20.51 o 
  -8   3  11       72.34       62.19     21.05 o 
  -7   3  11      207.44      149.85     26.61 o 
  -6   3  11      252.10      266.53     26.36 o 
  -5   3  11       35.15       44.66     17.38 o 
  -4   3  11      121.55      112.34     19.16 o 
  -3   3  11      111.38      126.01     22.49 o 
  -2   3  11        4.08       16.08     17.04 o 
  -1   3  11       21.55       16.41     17.36 o 
   0   3  11       77.49      108.77     14.93 o 
   1   3  11       23.66       62.33     19.97 o 
   2   3  11      453.55      484.18     33.28 o 
   3   3  11      134.20       71.53     26.22 o 
   4   3  11      363.67      371.60     32.55 o 
   5   3  11       91.96       26.46     25.75 o 
   6   3  11       64.93       84.99     26.61 o 
   7   3  11       37.31        9.35     28.97 o 
   8   3  11        3.00        9.85     26.70 o 
   9   3  11       17.03       35.87     22.94 o 
  10   3  11        6.16       29.37     25.28 o 
 -15   4  11       26.55       28.22     22.40 o 
 -14   4  11        2.40        1.98     23.59 o 
 -13   4  11       29.25       37.10     23.50 o 
 -12   4  11       12.21       57.41     21.96 o 
 -11   4  11       91.50       86.37     28.08 o 
 -10   4  11       39.04       38.26     26.08 o 
  -9   4  11       28.01       36.02     22.45 o 
  -8   4  11      239.13      217.72     30.68 o 
  -7   4  11      356.53      386.31     32.79 o 
  -6   4  11      271.23      288.93     28.62 o 
  -5   4  11       35.77       30.32     20.38 o 
  -4   4  11      108.22      108.01     19.77 o 
  -3   4  11      476.71      480.33     28.90 o 
  -2   4  11        9.47       23.90     14.48 o 
  -1   4  11      129.71      152.48     21.05 o 
   0   4  11       35.94       15.75     15.23 o 
   1   4  11      145.65      113.14     21.90 o 
   2   4  11       24.03       15.31     20.34 o 
   3   4  11       30.72       11.68     20.49 o 
   4   4  11       26.09       15.67     24.22 o 
   5   4  11       23.02        0.00     22.19 o 
   6   4  11      275.45      258.41     34.02 o 
   7   4  11       70.01       64.97     27.49 o 
   8   4  11       11.96        3.91     26.09 o 
   9   4  11        5.40       20.07     22.91 o 
  10   4  11        5.14       27.44     21.23 o 
 -15   5  11        5.44       25.42     25.42 o 
 -14   5  11      140.44      152.98     30.87 o 
 -13   5  11       29.45       35.62     22.18 o 
 -12   5  11       42.47       58.32     29.73 o 
 -11   5  11       62.84       74.97     29.33 o 
 -10   5  11      935.58      902.80     48.29 o 
  -9   5  11       90.25       78.94     25.09 o 
  -8   5  11       89.47      104.02     27.67 o 
  -7   5  11       59.54       57.73     20.96 o 
  -6   5  11       43.47       11.29     21.83 o 
  -5   5  11      227.67      258.81     27.53 o 
  -4   5  11       13.68       24.25     18.19 o 
  -3   5  11      130.07      175.07     22.77 o 
  -2   5  11      135.10      111.05     21.82 o 
  -1   5  11      100.96      102.66     19.90 o 
   0   5  11      160.31      178.15     22.57 o 
   1   5  11      166.96      191.16     26.97 o 
   2   5  11       10.47        2.87     18.90 o 
   3   5  11      349.10      259.70     31.89 o 
   4   5  11       40.06       53.79     22.05 o 
   5   5  11       57.37       39.99     27.77 o 
   6   5  11      339.00      302.97     38.71 o 
   7   5  11      117.98      114.45     30.87 o 
   8   5  11        5.30        1.93     24.48 o 
   9   5  11       32.58       22.11     25.50 o 
  10   5  11       13.13       13.74     26.96 o 
 -15   6  11       78.94       61.51     23.13 o 
 -14   6  11       11.51       57.03     25.37 o 
 -13   6  11        5.57       22.00     22.83 o 
 -12   6  11       45.94        6.04     28.42 o 
 -11   6  11      352.86      312.38     36.73 o 
 -10   6  11      405.52      298.99     35.15 o 
  -9   6  11       12.52       10.52     22.51 o 
  -8   6  11       16.22       46.07     19.96 o 
  -7   6  11     1555.90     1638.30     59.41 o 
  -6   6  11      249.84      193.64     29.25 o 
  -5   6  11      117.41      130.59     21.28 o 
  -4   6  11      297.01      277.41     27.03 o 
  -3   6  11      526.13      537.86     33.80 o 
  -2   6  11       69.98       65.66     20.91 o 
  -1   6  11       72.24       80.21     20.89 o 
   0   6  11        0.66        6.20     23.00 o 
   1   6  11       26.47       20.20     21.89 o 
   2   6  11        4.04        3.10     21.73 o 
   3   6  11       46.32       73.13     22.32 o 
   4   6  11       27.28       30.45     25.73 o 
   5   6  11       26.94       19.64     25.48 o 
   6   6  11      124.98      122.85     31.91 o 
   7   6  11       16.67       19.77     25.77 o 
   8   6  11       15.90       16.22     26.55 o 
   9   6  11       22.58       22.12     27.56 o 
 -14   7  11        5.67       19.54     27.28 o 
 -13   7  11       18.77        4.08     29.56 o 
 -12   7  11       18.29       33.95     25.40 o 
 -11   7  11       13.40       23.48     27.16 o 
 -10   7  11      749.65      813.08     50.64 o 
  -9   7  11      123.94       75.64     30.31 o 
  -8   7  11       53.89       61.48     27.19 o 
  -7   7  11       11.44        4.92     23.35 o 
  -6   7  11      482.66      534.71     37.34 o 
  -5   7  11      877.86      930.32     43.84 o 
  -4   7  11       89.84       57.85     23.44 o 
  -3   7  11      214.78      206.60     26.31 o 
  -2   7  11      235.58      209.33     27.01 o 
  -1   7  11      562.84      585.14     36.20 o 
   0   7  11       67.15       43.80     22.24 o 
   1   7  11       76.13       47.25     24.71 o 
   2   7  11       18.68       34.74     21.41 o 
   3   7  11       25.23        6.61     22.91 o 
   4   7  11       10.17       17.57     24.36 o 
   5   7  11       16.59       16.66     21.98 o 
   6   7  11      101.65      154.77     30.10 o 
   7   7  11       13.97       30.06     22.21 o 
   8   7  11        3.81       20.30     25.63 o 
   9   7  11       23.48       17.98     27.52 o 
 -14   8  11       24.74        5.80     27.26 o 
 -13   8  11       14.10       40.06     25.53 o 
 -12   8  11       19.93       12.11     28.49 o 
 -11   8  11       17.84        2.02     28.99 o 
 -10   8  11       56.62       58.11     26.83 o 
  -9   8  11       12.35       26.06     26.06 o 
  -8   8  11        3.37       19.64     24.49 o 
  -7   8  11      479.58      561.27     39.54 o 
  -6   8  11      434.73      472.90     38.17 o 
  -5   8  11      319.72      266.91     32.26 o 
  -4   8  11      411.56      488.25     35.11 o 
  -3   8  11      111.60      116.81     22.88 o 
  -2   8  11       47.98       65.33     20.15 o 
  -1   8  11      115.05      107.21     23.96 o 
   0   8  11       23.94       21.78     30.42 o 
   1   8  11      361.55      373.82     32.65 o 
   2   8  11      177.97      172.62     28.34 o 
   3   8  11        6.78        1.64     25.03 o 
   4   8  11       35.50        1.84     28.47 o 
   5   8  11       12.79        7.50     25.72 o 
   6   8  11       16.61        7.97     23.47 o 
   7   8  11        6.76       20.11     24.98 o 
   8   8  11        1.50       25.09     25.09 o 
   9   8  11        2.11       25.52     26.24 o 
 -13   9  11        0.55       25.78     25.78 o 
 -12   9  11        2.84        8.17     24.51 o 
 -11   9  11       62.96        4.14     29.36 o 
 -10   9  11        1.92       53.40     24.99 o 
  -9   9  11       44.30       67.18     28.56 o 
  -8   9  11      260.01      307.46     36.97 o 
  -7   9  11      256.20      282.17     31.11 o 
  -6   9  11      140.71      150.09     28.61 o 
  -5   9  11      866.71      752.93     46.85 o 
  -4   9  11      158.76      163.72     29.83 o 
  -3   9  11       69.03       32.43     27.35 o 
  -2   9  11       93.75       87.09     22.92 o 
  -1   9  11      158.39      168.77     28.81 o 
   0   9  11      108.55       74.34     36.93 o 
   1   9  11        9.47       11.79     26.41 o 
   2   9  11       56.44       64.13     24.95 o 
   3   9  11        9.17       14.29     23.05 o 
   4   9  11        4.19       25.89     25.89 o 
   5   9  11        2.45       21.34     26.24 o 
   6   9  11        3.84       18.05     27.94 o 
   7   9  11       17.14       18.13     24.66 o 
   8   9  11        2.80       24.09     25.40 o 
 -13  10  11       28.23       17.34     25.21 o 
 -12  10  11        1.82       25.75     25.75 o 
 -11  10  11      135.54      103.02     33.09 o 
 -10  10  11        4.15       22.13     29.59 o 
  -9  10  11      147.85      161.33     32.49 o 
  -8  10  11        0.02       36.32     23.98 o 
  -7  10  11        3.91       39.03     26.02 o 
  -6  10  11       10.88       52.51     25.06 o 
  -5  10  11       72.94       56.56     29.72 o 
  -4  10  11     1285.75     1299.63     56.57 o 
  -3  10  11     1049.58     1148.96     52.39 o 
  -2  10  11       39.16       13.58     27.16 o 
  -1  10  11       69.45       83.80     23.44 o 
   0  10  11       90.88       85.99     23.32 o 
   1  10  11       51.06       83.00     26.89 o 
   2  10  11      271.71      237.00     34.55 o 
   3  10  11       44.91       61.51     28.62 o 
   4  10  11       33.47       40.46     28.08 o 
   5  10  11        7.44       28.40     28.40 o 
   6  10  11        7.06       68.51     21.87 o 
   7  10  11        8.89       28.10     28.10 o 
   8  10  11       10.91       39.06     23.69 o 
 -12  11  11        0.96        7.77     25.83 o 
 -11  11  11       16.74       25.34     25.34 o 
 -10  11  11        5.04       16.07     24.85 o 
  -9  11  11       13.08       11.99     25.31 o 
  -8  11  11      267.35      218.04     34.88 o 
  -7  11  11      154.74      132.83     31.02 o 
  -6  11  11        5.43       27.25     27.25 o 
  -5  11  11       64.45       31.43     28.16 o 
  -4  11  11      624.31      712.42     45.83 o 
  -3  11  11      466.78      498.04     39.41 o 
  -2  11  11       63.88       80.53     25.68 o 
  -1  11  11       28.69       26.87     24.32 o 
   0  11  11      166.33      129.83     31.50 o 
   1  11  11       86.45       86.33     33.45 o 
   2  11  11       21.78       33.58     26.69 o 
   3  11  11       14.50        3.71     28.81 o 
   4  11  11       18.25       17.67     24.28 o 
   5  11  11       16.21       26.96     26.96 o 
   6  11  11        0.22       24.06     24.06 o 
   7  11  11       11.81        9.80     24.13 o 
 -11  12  11       14.62       19.51     25.16 o 
 -10  12  11        7.90       53.88     23.71 o 
  -9  12  11        7.62       14.05     24.38 o 
  -8  12  11        0.41        6.01     25.56 o 
  -7  12  11       58.70       78.79     27.59 o 
  -6  12  11        5.07       25.17     28.99 o 
  -5  12  11      124.65      137.88     29.98 o 
  -4  12  11      169.03      141.85     31.24 o 
  -3  12  11       17.68       18.67     28.24 o 
  -2  12  11       21.20       78.11     20.84 o 
  -1  12  11      216.83      202.78     34.55 o 
   0  12  11       20.32        3.77     19.10 o 
   1  12  11      283.44      314.25     38.35 o 
   2  12  11        2.60       19.24     26.09 o 
   3  12  11       17.74       23.38     23.80 o 
   4  12  11        9.67       37.47     25.72 o 
   5  12  11        6.87       39.77     24.44 o 
   6  12  11        5.36        2.00     23.15 o 
 -10  13  11       19.77        1.98     26.16 o 
  -9  13  11       36.35       85.00     24.23 o 
  -8  13  11       21.44       45.78     22.79 o 
  -7  13  11        3.47       15.87     27.36 o 
  -6  13  11       55.63       78.91     25.45 o 
  -5  13  11       45.57       48.84     31.25 o 
  -4  13  11       12.05       63.98     23.59 o 
  -3  13  11      441.43      453.90     41.90 o 
  -2  13  11      142.28      122.29     32.09 o 
  -1  13  11       11.51       32.38     28.31 o 
   0  13  11       28.77       59.18     23.03 o 
   1  13  11      158.14      121.27     33.79 o 
   2  13  11        6.07       44.56     24.52 o 
   3  13  11        1.15       11.60     26.96 o 
   4  13  11       15.82       23.48     26.32 o 
   5  13  11       26.57       21.37     24.59 o 
  -9  14  11        9.61       19.10     24.36 o 
  -8  14  11       34.61       13.57     26.18 o 
  -7  14  11       13.11       35.49     25.40 o 
  -6  14  11        0.86       19.80     26.19 o 
  -5  14  11        4.10        5.91     26.10 o 
  -4  14  11       18.78       25.51     26.74 o 
  -3  14  11       49.75       27.16     29.42 o 
  -2  14  11      109.51      129.56     30.65 o 
  -1  14  11       26.74       30.67     26.03 o 
   0  14  11       46.72       23.48     23.09 o 
   1  14  11       49.89        3.88     29.08 o 
   2  14  11       10.10        7.73     22.44 o 
   3  14  11       12.11       17.28     26.75 o 
   4  14  11        6.58        5.72     24.46 o 
  -8  15  11       34.33       13.02     27.37 o 
  -7  15  11       14.33        5.63     25.34 o 
  -6  15  11        6.26       38.59     24.14 o 
  -5  15  11       14.28       44.63     21.19 o 
  -4  15  11       14.99        3.80     25.82 o 
  -3  15  11       86.70       40.51     30.81 o 
  -2  15  11       13.77       11.52     25.30 o 
  -1  15  11        0.15       17.12     23.07 o 
   0  15  11       62.93       81.65     19.66 o 
   1  15  11       27.79       24.50     27.34 o 
   2  15  11        6.84       11.15     22.31 o 
  -5  16  11        0.25       24.18     21.84 o 
  -4  16  11       28.24        9.40     22.04 o 
  -3  16  11       46.32        1.88     26.06 o 
  -2  16  11       19.65       27.73     27.73 o 
  -1  16  11        0.30        1.83     23.59 o 
   0  16  11        9.38        8.12     21.72 o 
 -15   0  12        0.67        3.75     26.97 o 
 -14   0  12       36.67        1.98     24.40 o 
 -13   0  12        2.47       36.41     23.70 o 
 -12   0  12      458.51      431.59     46.98 o 
 -11   0  12        1.82       20.17     25.52 o 
 -10   0  12       51.42       42.59     27.13 o 
  -9   0  12        9.22       18.81     24.03 o 
  -8   0  12        3.28        9.54     23.06 o 
  -7   0  12        0.01        9.00     20.66 o 
  -6   0  12      191.54      269.67     36.22 o 
  -5   0  12      260.92      245.94     26.12 o 
  -4   0  12       77.74       77.78     20.18 o 
  -3   0  12        4.75        7.22     16.62 o 
  -2   0  12      829.56      836.20     37.26 o 
  -1   0  12       49.84       34.12     17.78 o 
   0   0  12      257.17      260.58     52.49 o 
   1   0  12       25.81       59.89     20.46 o 
   2   0  12        4.72       20.28     24.73 o 
   3   0  12       37.68       18.36     25.94 o 
   4   0  12      958.67     1000.34     47.87 o 
   5   0  12        0.00        5.13     20.98 o 
   6   0  12       23.56       37.64     22.22 o 
   7   0  12      157.65      149.19     29.00 o 
   8   0  12        0.54        3.92     24.75 o 
   9   0  12       11.08        5.71     24.17 o 
  10   0  12        0.80       18.52     25.84 o 
 -15   1  12      137.14      116.95     24.73 o 
 -14   1  12        6.16       19.08     26.56 o 
 -13   1  12       69.36       97.54     29.74 o 
 -12   1  12       23.33        9.37     25.14 o 
 -11   1  12      394.09      314.73     39.46 o 
 -10   1  12       76.07       49.27     28.51 o 
  -9   1  12        4.10        1.53     22.83 o 
  -8   1  12      134.11      118.51     27.23 o 
  -7   1  12      106.24      159.43     27.13 o 
  -6   1  12      123.17       68.85     27.95 o 
  -5   1  12     1448.50     1452.43     50.06 o 
  -4   1  12      506.27      484.33     32.11 o 
  -3   1  12      698.03      696.80     34.46 o 
  -2   1  12      844.38      784.48     37.32 o 
  -1   1  12      184.57      162.49     13.86 o 
   0   1  12       48.51       67.44     14.05 o 
   1   1  12      936.39      899.51     42.48 o 
   2   1  12       73.75       48.05     23.43 o 
   3   1  12       49.28       53.90     25.64 o 
   4   1  12      176.67      205.79     29.64 o 
   5   1  12      100.03       67.95     25.51 o 
   6   1  12       38.78       55.60     24.06 o 
   7   1  12       56.75       35.74     27.40 o 
   8   1  12       32.46       17.47     27.44 o 
   9   1  12       10.12       13.65     22.89 o 
  10   1  12        7.27       25.60     25.60 o 
 -15   2  12        0.41       42.25     22.43 o 
 -14   2  12        7.80       19.06     26.06 o 
 -13   2  12       33.51       28.83     28.83 o 
 -12   2  12      177.65      135.35     32.59 o 
 -11   2  12       96.04      136.75     27.06 o 
 -10   2  12      165.11      234.48     29.56 o 
  -9   2  12       77.09      103.18     25.55 o 
  -8   2  12       93.16       92.12     26.64 o 
  -7   2  12       22.52       12.88     20.07 o 
  -6   2  12      380.08      398.52     30.63 o 
  -5   2  12      225.38      169.69     23.24 o 
  -4   2  12      893.71      948.04     40.02 o 
  -3   2  12     1170.28     1052.24     42.49 o 
  -2   2  12       74.26       47.31     17.92 o 
  -1   2  12      379.72      357.90     27.31 o 
   0   2  12      194.68      131.29    119.24 o 
   1   2  12       54.22       56.64     21.51 o 
   2   2  12      227.84      226.16     27.35 o 
   3   2  12      193.42      181.05     26.95 o 
   4   2  12      475.31      479.15     37.52 o 
   5   2  12       46.44       13.67     26.89 o 
   6   2  12        7.99       12.73     24.53 o 
   7   2  12       59.23       66.60     23.30 o 
   8   2  12        1.49        0.00     23.98 o 
   9   2  12       13.83       11.75     23.51 o 
  10   2  12        0.83       24.57     24.57 o 
 -15   3  12       23.81        7.48     24.85 o 
 -14   3  12       43.60       51.99     25.60 o 
 -13   3  12       25.49       36.86     24.71 o 
 -12   3  12       15.70       40.11     23.57 o 
 -11   3  12      380.50      366.86     39.00 o 
 -10   3  12      117.44      143.96     27.67 o 
  -9   3  12      224.13      270.12     30.78 o 
  -8   3  12       24.36        4.70     25.23 o 
  -7   3  12       29.27       36.49     22.93 o 
  -6   3  12      164.61      177.60     26.17 o 
  -5   3  12      123.73      102.29     21.09 o 
  -4   3  12      637.40      692.44     36.34 o 
  -3   3  12     1438.35     1485.73     49.67 o 
  -2   3  12      553.32      625.19     34.08 o 
  -1   3  12       22.76       28.09     15.61 o 
   0   3  12       97.41      100.64     24.57 o 
   1   3  12      631.31      701.88     37.71 o 
   2   3  12       30.10        4.27     21.83 o 
   3   3  12      130.46      141.29     25.94 o 
   4   3  12      187.94      170.02     31.84 o 
   5   3  12       13.22       12.28     25.93 o 
   6   3  12      151.62      145.51     32.68 o 
   7   3  12       56.24        9.66     28.53 o 
   8   3  12       47.14       35.55     27.86 o 
   9   3  12       26.67       51.17     22.81 o 
  10   3  12       19.50        1.87     24.87 o 
 -15   4  12       19.36       14.98     23.94 o 
 -14   4  12       20.39        1.94     25.64 o 
 -13   4  12        5.86       24.37     24.37 o 
 -12   4  12       54.39       64.05     26.61 o 
 -11   4  12      136.60       87.99     29.41 o 
 -10   4  12      731.77      592.28     47.12 o 
  -9   4  12      155.15      209.89     27.22 o 
  -8   4  12       49.69       49.30     26.62 o 
  -7   4  12       17.65       42.09     18.95 o 
  -6   4  12      600.12      682.64     40.63 o 
  -5   4  12      408.39      362.87     30.62 o 
  -4   4  12        3.38        2.65     19.82 o 
  -3   4  12      257.31      235.22     24.58 o 
  -2   4  12       24.58       50.82     19.02 o 
  -1   4  12     1363.45     1464.66     52.20 o 
   0   4  12       25.43       31.66     14.11 o 
   1   4  12      149.74      160.70     23.84 o 
   2   4  12       16.93        7.58     23.93 o 
   3   4  12      203.89      193.74     27.78 o 
   4   4  12        7.61       28.51     23.14 o 
   5   4  12       41.28       14.32     26.56 o 
   6   4  12       44.26       59.92     26.92 o 
   7   4  12        2.39       27.28     24.00 o 
   8   4  12        4.60       11.95     25.75 o 
   9   4  12        7.76       53.33     24.02 o 
 -15   5  12       52.58       57.64     25.45 o 
 -14   5  12       58.69       29.41     25.60 o 
 -13   5  12       65.63       33.69     28.66 o 
 -12   5  12       17.67        4.02     29.01 o 
 -11   5  12       14.29        1.86     26.13 o 
 -10   5  12       27.18       25.68     25.44 o 
  -9   5  12      284.31      229.52     34.64 o 
  -8   5  12      140.41      156.23     28.24 o 
  -7   5  12      519.25      535.52     34.16 o 
  -6   5  12      160.66      139.09     32.08 o 
  -5   5  12      124.77      103.76     22.91 o 
  -4   5  12       47.08       37.34     21.33 o 
  -3   5  12       59.16       47.64     22.00 o 
  -2   5  12     1108.75     1143.62     47.06 o 
  -1   5  12      118.18      117.75     25.76 o 
   0   5  12        9.58        8.80     26.24 o 
   1   5  12       17.49        2.85     22.86 o 
   2   5  12       75.86      108.02     23.40 o 
   3   5  12      212.89      261.45     28.87 o 
   4   5  12       22.24        1.63     24.20 o 
   5   5  12      322.71      337.79     36.97 o 
   6   5  12       46.97       19.07     29.39 o 
   7   5  12       45.76        6.04     28.91 o 
   8   5  12       27.93       27.78     27.78 o 
   9   5  12        7.71       25.72     22.76 o 
 -14   6  12       55.53       52.64     23.63 o 
 -13   6  12       16.05       41.99     24.17 o 
 -12   6  12      100.89      121.37     33.36 o 
 -11   6  12      159.91      147.52     31.76 o 
 -10   6  12       47.47       35.62     28.03 o 
  -9   6  12        6.99       28.07     28.07 o 
  -8   6  12      238.07      292.90     34.20 o 
  -7   6  12       11.08       25.73     25.73 o 
  -6   6  12       69.04       61.89     24.95 o 
  -5   6  12      312.99      260.81     34.85 o 
  -4   6  12      183.88      173.29     28.65 o 
  -3   6  12      119.46      108.94     25.18 o 
  -2   6  12      192.69      186.67     25.60 o 
  -1   6  12      192.16      218.22     27.42 o 
   0   6  12      219.87      135.33    111.81 o 
   1   6  12       66.77       84.73     23.27 o 
   2   6  12        7.11        4.71     22.60 o 
   3   6  12       15.79       42.02     22.65 o 
   4   6  12      310.51      266.91     35.82 o 
   5   6  12      210.02      195.16     33.67 o 
   6   6  12       23.66       33.00     25.46 o 
   7   6  12       50.80        1.90     31.16 o 
   8   6  12       33.97       60.22     23.58 o 
   9   6  12       11.60       46.98     24.03 o 
 -14   7  12       37.67       40.67     23.47 o 
 -13   7  12        0.56       27.23     27.23 o 
 -12   7  12        5.82        5.99     28.06 o 
 -11   7  12      202.02      177.59     35.20 o 
 -10   7  12      141.87      151.47     30.86 o 
  -9   7  12      228.23      202.70     33.22 o 
  -8   7  12       21.54        1.69     26.39 o 
  -7   7  12      686.72      716.35     43.83 o 
  -6   7  12       39.61       35.84     26.81 o 
  -5   7  12       37.80        0.00     24.33 o 
  -4   7  12      431.35      452.11     33.95 o 
  -3   7  12      434.55      431.35     33.60 o 
  -2   7  12       34.45       59.03     20.48 o 
  -1   7  12       83.79       71.93     25.89 o 
   0   7  12       60.40       61.47     37.38 o 
   1   7  12       49.18       32.09     25.01 o 
   2   7  12       53.22       38.33     24.78 o 
   3   7  12        6.55       10.41     22.91 o 
   4   7  12       23.61       12.79     25.36 o 
   5   7  12      179.53      205.31     29.80 o 
   6   7  12        1.49        3.91     26.07 o 
   7   7  12       19.67       14.05     27.89 o 
   8   7  12        2.62        8.05     21.66 o 
 -14   8  12        1.09       26.06     26.06 o 
 -13   8  12       41.56       41.57     24.98 o 
 -12   8  12       17.61       28.16     26.71 o 
 -11   8  12       22.24       43.92     27.88 o 
 -10   8  12      165.46      176.02     31.09 o 
  -9   8  12      276.36      360.22     34.75 o 
  -8   8  12       88.28       78.55     29.13 o 
  -7   8  12      494.47      537.09     40.48 o 
  -6   8  12       53.47       54.42     25.15 o 
  -5   8  12       14.72       31.44     23.95 o 
  -4   8  12      830.10      850.35     47.06 o 
  -3   8  12      548.47      492.27     39.46 o 
  -2   8  12       50.96       52.70     22.52 o 
  -1   8  12       30.49       17.63     21.42 o 
   0   8  12       54.34       17.43     52.53 o 
   1   8  12       75.03       53.76     25.94 o 
   2   8  12       36.22       20.80     25.88 o 
   3   8  12       72.75      113.46     25.79 o 
   4   8  12       49.34       63.58     24.94 o 
   5   8  12       44.53       15.58     27.42 o 
   6   8  12        5.11       27.06     27.06 o 
   7   8  12       17.56        5.99     28.15 o 
   8   8  12       15.22       25.68     25.31 o 
 -13   9  12        3.25       22.41     22.41 o 
 -12   9  12       13.11       20.00     25.34 o 
 -11   9  12       67.49       36.18     29.82 o 
 -10   9  12       19.73       35.70     29.27 o 
  -9   9  12       22.49       73.73     24.51 o 
  -8   9  12       72.93       92.41     27.84 o 
  -7   9  12       18.19       53.10     25.60 o 
  -6   9  12       31.68       23.15     25.77 o 
  -5   9  12        1.73       26.08     27.02 o 
  -4   9  12       85.08       81.73     29.16 o 
  -3   9  12      146.64      127.92     29.31 o 
  -2   9  12       57.06       30.34     26.30 o 
  -1   9  12       16.37       26.82     26.82 o 
   0   9  12        9.03       14.13     20.62 o 
   1   9  12       34.08       59.64     25.56 o 
   2   9  12       21.95       25.90     25.90 o 
   3   9  12       84.54       90.84     29.09 o 
   4   9  12      202.67      243.44     36.19 o 
   5   9  12       34.71       74.76     27.90 o 
   6   9  12       27.64       51.97     23.64 o 
   7   9  12       32.56       43.87     26.13 o 
 -12  10  12        1.17        1.86     26.53 o 
 -11  10  12       55.96       21.96     31.83 o 
 -10  10  12       47.90       28.10     25.54 o 
  -9  10  12       11.95       13.71     24.78 o 
  -8  10  12        9.28       23.19     24.10 o 
  -7  10  12      150.38      134.42     31.70 o 
  -6  10  12      121.60      120.18     31.09 o 
  -5  10  12       28.24        5.41     26.55 o 
  -4  10  12      149.33      137.24     30.78 o 
  -3  10  12       48.01       74.03     26.70 o 
  -2  10  12      373.10      369.65     39.13 o 
  -1  10  12        3.56       12.47     24.25 o 
   0  10  12       18.66       16.70     17.85 o 
   1  10  12       46.34       21.85     27.48 o 
   2  10  12       18.25       40.78     23.50 o 
   3  10  12        3.51       13.26     28.71 o 
   4  10  12       26.55       37.12     29.05 o 
   5  10  12       19.11       47.68     26.60 o 
   6  10  12       39.30       67.74     24.26 o 
   7  10  12        4.22        9.89     23.54 o 
 -12  11  12        0.79       22.89     26.53 o 
 -11  11  12       14.23       11.92     23.65 o 
 -10  11  12       64.32       75.82     28.63 o 
  -9  11  12        8.23       17.96     27.89 o 
  -8  11  12       15.40       29.49     27.09 o 
  -7  11  12        6.00        5.82     27.95 o 
  -6  11  12        1.26       31.99     31.99 o 
  -5  11  12      420.58      364.67     39.33 o 
  -4  11  12       76.55      135.38     30.23 o 
  -3  11  12       34.40       40.43     24.21 o 
  -2  11  12      210.29      243.52     33.82 o 
  -1  11  12        3.81       26.07     26.07 o 
   0  11  12      136.94      147.61     36.26 o 
   1  11  12       94.27       65.48     32.74 o 
   2  11  12       58.87      114.13     28.69 o 
   3  11  12       11.28       17.36     27.40 o 
   4  11  12       84.60       43.19     31.83 o 
   5  11  12        1.82       26.58     26.58 o 
   6  11  12       18.77        5.83     23.32 o 
 -11  12  12       22.58       19.19     24.42 o 
 -10  12  12        4.66       21.63     22.00 o 
  -9  12  12       10.93       15.91     25.85 o 
  -8  12  12       17.46       23.83     27.97 o 
  -7  12  12       10.17       23.69     24.96 o 
  -6  12  12       34.77        7.83     32.64 o 
  -5  12  12       81.88      156.18     28.59 o 
  -4  12  12      117.38      141.32     30.69 o 
  -3  12  12       41.33       51.12     29.08 o 
  -2  12  12      103.37       73.50     29.31 o 
  -1  12  12       11.39        3.68     27.90 o 
   0  12  12       29.02        1.55     21.74 o 
   1  12  12       23.49       51.42     28.63 o 
   2  12  12        9.94       55.76     25.75 o 
   3  12  12       12.53       44.67     24.61 o 
   4  12  12       30.18        9.74     26.94 o 
   5  12  12        7.46       15.58     24.45 o 
 -10  13  12        3.99       22.70     22.18 o 
  -9  13  12       54.98       77.59     27.95 o 
  -8  13  12       86.46       72.48     28.80 o 
  -7  13  12        9.71        4.01     27.06 o 
  -6  13  12      173.78      141.40     33.29 o 
  -5  13  12       27.26        9.81     26.92 o 
  -4  13  12       48.16       21.41     27.29 o 
  -3  13  12        7.60        5.87     28.09 o 
  -2  13  12        8.16       15.39     24.54 o 
  -1  13  12       30.96       32.44     28.33 o 
   0  13  12        9.17       38.49     18.67 o 
   1  13  12        2.01       17.16     28.81 o 
   2  13  12        9.25       23.03     26.67 o 
   3  13  12       21.88        3.89     26.49 o 
   4  13  12       62.52       51.61     26.34 o 
  -8  14  12       18.43       30.37     22.60 o 
  -7  14  12       33.15       29.18     29.18 o 
  -6  14  12        1.61        7.82     24.78 o 
  -5  14  12        4.26       17.49     24.11 o 
  -4  14  12       37.71       61.96     24.71 o 
  -3  14  12        8.57        3.92     27.63 o 
  -2  14  12        6.70        1.94     26.43 o 
  -1  14  12       38.53       51.33     23.56 o 
   0  14  12       35.18       32.28     18.76 o 
   1  14  12       56.13       77.51     27.78 o 
   2  14  12        8.43       16.98     24.22 o 
   3  14  12        0.92        0.70     20.84 o 
  -7  15  12       24.93       29.56     20.59 o 
  -6  15  12       69.16       39.38     28.84 o 
  -5  15  12        6.52        5.66     25.14 o 
  -4  15  12       20.77       37.82     22.41 o 
  -3  15  12        1.70        7.53     23.14 o 
  -2  15  12       10.33       26.15     22.58 o 
  -1  15  12        1.26        1.92     25.71 o 
   0  15  12       39.41       35.87     18.36 o 
   1  15  12        8.45        7.28     25.16 o 
 -15   0  13       57.32       16.53     26.87 o 
 -14   0  13        4.25       32.41     20.84 o 
 -13   0  13        4.37       15.42     31.69 o 
 -12   0  13       10.64       52.06     24.32 o 
 -11   0  13      144.35      161.30     28.46 o 
 -10   0  13      114.18      116.58     28.01 o 
  -9   0  13     1317.64     1309.83     58.07 o 
  -8   0  13        0.42       26.20     26.20 o 
  -7   0  13       94.25       93.48     24.90 o 
  -6   0  13      226.15      218.38     28.51 o 
  -5   0  13      697.90      673.78     40.96 o 
  -4   0  13       98.93      104.02     22.50 o 
  -3   0  13      228.17      210.88     27.49 o 
  -2   0  13      251.27      225.06     25.55 o 
  -1   0  13       31.43       18.99     18.50 o 
   0   0  13      251.21      268.22     30.47 o 
   1   0  13       59.35       46.18     21.86 o 
   2   0  13        4.05       42.35     18.60 o 
   3   0  13      203.59      151.37     28.19 o 
   4   0  13        1.83       13.51     24.47 o 
   5   0  13      144.19      120.87     31.46 o 
   6   0  13       11.68       11.13     24.00 o 
   7   0  13       36.66       30.28     28.41 o 
   8   0  13        0.13       11.40     23.38 o 
   9   0  13       15.15        7.53     22.76 o 
 -15   1  13       64.60       40.28     28.50 o 
 -14   1  13       64.29       47.52     27.59 o 
 -13   1  13       27.32        1.88     26.24 o 
 -12   1  13      100.91      118.91     29.56 o 
 -11   1  13       95.01       56.58     30.32 o 
 -10   1  13       93.73       36.61     27.88 o 
  -9   1  13      129.47      131.83     29.69 o 
  -8   1  13      265.18      307.79     32.94 o 
  -7   1  13      425.49      453.49     35.74 o 
  -6   1  13        7.02        7.41     23.26 o 
  -5   1  13      423.40      449.13     34.05 o 
  -4   1  13       14.99       45.78     19.83 o 
  -3   1  13       32.48       57.61     19.68 o 
  -2   1  13       48.49       67.14     22.22 o 
  -1   1  13       15.07        6.69     17.44 o 
   0   1  13       28.21       50.92     15.14 o 
   1   1  13      410.75      415.76     35.18 o 
   2   1  13       46.93       53.10     23.60 o 
   3   1  13      405.01      427.16     37.84 o 
   4   1  13       66.91      129.82     24.40 o 
   5   1  13       96.29       39.00     27.73 o 
   6   1  13        7.88       27.76     22.94 o 
   7   1  13       85.76       76.38     24.20 o 
   8   1  13       18.31       23.22     22.62 o 
   9   1  13       11.55        5.66     24.25 o 
 -15   2  13       47.53       43.61     23.91 o 
 -14   2  13       44.41       70.01     22.77 o 
 -13   2  13       10.95        3.95     22.48 o 
 -12   2  13        4.72       44.03     23.91 o 
 -11   2  13       10.97       25.91     25.91 o 
 -10   2  13      208.23      176.71     30.38 o 
  -9   2  13      136.84      116.77     31.67 o 
  -8   2  13       60.67       61.73     23.40 o 
  -7   2  13       22.38       39.95     23.33 o 
  -6   2  13      275.76      254.14     28.78 o 
  -5   2  13      275.79      305.16     27.01 o 
  -4   2  13      295.23      247.55     26.99 o 
  -3   2  13      477.52      489.71     33.30 o 
  -2   2  13      189.38      203.79     26.04 o 
  -1   2  13      279.11      298.79     28.38 o 
   0   2  13       21.07       14.40     21.74 o 
   1   2  13       86.18       80.38     23.40 o 
   2   2  13       69.92       79.55     23.47 o 
   3   2  13        5.36        6.16      1.75 o 
   4   2  13       18.50        0.00     23.64 o 
   5   2  13      215.21      200.47     30.63 o 
   6   2  13       61.31       43.10     27.35 o 
   7   2  13      108.65       67.54     27.39 o 
   8   2  13        9.27       27.76     27.76 o 
   9   2  13        1.52        3.90     20.56 o 
 -15   3  13        3.71       42.37     22.95 o 
 -14   3  13        3.40        7.64     22.91 o 
 -13   3  13        7.73       13.80     27.38 o 
 -12   3  13       20.03        2.01     27.24 o 
 -11   3  13      237.35      196.59     32.96 o 
 -10   3  13       42.18       25.53     26.73 o 
  -9   3  13       44.74       45.08     22.05 o 
  -8   3  13      584.71      557.43     39.71 o 
  -7   3  13        0.52       15.52     22.67 o 
  -6   3  13      137.98      155.06     27.68 o 
  -5   3  13       83.23       87.97     23.58 o 
  -4   3  13       26.82        2.65     22.44 o 
  -3   3  13       67.86       66.72     24.72 o 
  -2   3  13      205.34      189.95     27.27 o 
  -1   3  13      451.82      410.51     18.36 o 
   0   3  13       13.49       28.67     17.20 o 
   1   3  13       88.57      142.61     25.70 o 
   2   3  13      189.43      217.51     26.90 o 
   3   3  13      134.37      140.66     25.02 o 
   4   3  13       21.01       15.58     25.41 o 
   5   3  13      171.59      159.59     31.24 o 
   6   3  13       18.97       13.31     27.07 o 
   7   3  13        5.18       60.48     23.98 o 
   8   3  13        5.26       23.55     21.99 o 
   9   3  13       10.26       13.38     25.34 o 
 -15   4  13        5.98        1.83     24.23 o 
 -14   4  13       12.37       11.73     23.85 o 
 -13   4  13       70.24       77.19     27.60 o 
 -12   4  13       21.71       26.83     26.83 o 
 -11   4  13      304.52      308.18     38.52 o 
 -10   4  13      378.79      326.41     35.40 o 
  -9   4  13       15.71        5.36     25.79 o 
  -8   4  13      537.69      540.32     38.75 o 
  -7   4  13       11.32        6.38     22.83 o 
  -6   4  13      119.74      145.71     27.37 o 
  -5   4  13      189.90      184.18     26.00 o 
  -4   4  13      142.68      157.95     25.12 o 
  -3   4  13      213.42      185.81     25.48 o 
  -2   4  13       35.00       43.81     20.59 o 
  -1   4  13       42.81       41.48     22.41 o 
   0   4  13      185.67      131.27     89.78 o 
   1   4  13       27.63       45.84     21.87 o 
   2   4  13      126.95      141.51     25.41 o 
   3   4  13       70.79       91.90     24.24 o 
   4   4  13       17.72       10.49     22.35 o 
   5   4  13        6.92        5.59     24.60 o 
   6   4  13       68.47       91.99     28.64 o 
   7   4  13       54.78       41.36     30.20 o 
   8   4  13       19.83       29.62     23.85 o 
   9   4  13        8.42        5.71     23.72 o 
 -14   5  13        2.42        3.90     23.03 o 
 -13   5  13       43.62       41.67     25.94 o 
 -12   5  13       27.39        9.85     27.56 o 
 -11   5  13       52.52       42.67     29.60 o 
 -10   5  13       42.37       30.08     27.46 o 
  -9   5  13       33.59       27.03     27.76 o 
  -8   5  13      456.31      487.44     39.24 o 
  -7   5  13      174.46      137.58     29.81 o 
  -6   5  13       25.25        7.80     23.17 o 
  -5   5  13      415.22      417.10     35.93 o 
  -4   5  13       64.12       52.93     14.40 o 
  -3   5  13      590.11      562.33     36.55 o 
  -2   5  13       16.59       22.02     19.38 o 
  -1   5  13        8.19        6.53      1.95 o 
   0   5  13      302.06      265.68     21.20 o 
   1   5  13      172.22      163.52     29.52 o 
   2   5  13       36.90       16.48     23.68 o 
   3   5  13       47.89       48.00     26.63 o 
   4   5  13       24.20       52.11     24.47 o 
   5   5  13       63.75       48.80     28.18 o 
   6   5  13       68.01       38.84     28.32 o 
   7   5  13       31.29       59.49     25.68 o 
   8   5  13        5.37        0.00     23.20 o 
 -14   6  13        9.76        0.00     21.09 o 
 -13   6  13       65.71       81.72     27.11 o 
 -12   6  13       79.24       19.94     28.51 o 
 -11   6  13       26.03       31.20      9.28 o 
 -10   6  13       59.63       26.85     28.72 o 
  -9   6  13       35.93       36.75     25.30 o 
  -8   6  13       85.29       81.18     28.02 o 
  -7   6  13      259.58      230.43     32.05 o 
  -6   6  13      193.75      158.33     28.65 o 
  -5   6  13       75.90       66.33     25.42 o 
  -4   6  13        8.92       32.55     19.77 o 
  -3   6  13      505.81      507.76     35.99 o 
  -2   6  13       31.88       18.38     22.44 o 
  -1   6  13        6.74       15.41     21.10 o 
   0   6  13        9.19       23.36     15.14 o 
   1   6  13       86.53       71.74     26.78 o 
   2   6  13       53.54       15.21     26.73 o 
   3   6  13       44.24       33.48     24.37 o 
   4   6  13       15.52       16.59     22.64 o 
   5   6  13        8.77       45.75     26.06 o 
   6   6  13       35.01       55.05     27.84 o 
   7   6  13       51.85       17.93     31.68 o 
   8   6  13        9.96       23.44     24.91 o 
 -14   7  13       26.47       24.90     24.90 o 
 -13   7  13       25.35       31.78     28.13 o 
 -12   7  13       22.65        7.91     26.67 o 
 -11   7  13       17.94       11.90     28.43 o 
 -10   7  13      226.72      218.02     33.89 o 
  -9   7  13      137.36      116.99     32.89 o 
  -8   7  13       14.21       21.95     22.66 o 
  -7   7  13      256.76      251.01     33.42 o 
  -6   7  13      418.23      478.66     38.08 o 
  -5   7  13       39.08       57.78     21.66 o 
  -4   7  13      711.60      787.61     45.58 o 
  -3   7  13       79.68       73.55     26.26 o 
  -2   7  13      314.17      276.76     32.04 o 
  -1   7  13      111.55       77.50     24.73 o 
   0   7  13      159.98      172.67     19.66 o 
   1   7  13      264.68      266.81     33.70 o 
   2   7  13        5.92       54.05     22.57 o 
   3   7  13       44.20       74.21     24.28 o 
   4   7  13      146.55      236.37     29.13 o 
   5   7  13        6.66        5.80     25.76 o 
   6   7  13       15.25        5.96     27.58 o 
   7   7  13       48.05       31.86     28.98 o 
   8   7  13       18.91       19.36     25.34 o 
 -13   8  13       10.20       15.64     25.58 o 
 -12   8  13       88.57       86.05     30.29 o 
 -11   8  13       14.45        0.00     29.02 o 
 -10   8  13      217.95      211.43     35.24 o 
  -9   8  13       20.32       25.04     29.87 o 
  -8   8  13      146.60      142.20     31.40 o 
  -7   8  13       18.93       41.70     22.27 o 
  -6   8  13      136.49      135.73     29.53 o 
  -5   8  13      133.43      141.07     27.87 o 
  -4   8  13       23.45        5.00     23.53 o 
  -3   8  13       45.55       50.16     26.50 o 
  -2   8  13       65.26       78.50     28.68 o 
  -1   8  13       52.55        8.38     25.63 o 
   0   8  13       27.38        0.62     17.16 o 
   1   8  13       33.78       56.00     24.82 o 
   2   8  13       27.80        7.18     24.02 o 
   3   8  13        1.68        5.52     23.84 o 
   4   8  13      126.28      177.87     30.21 o 
   5   8  13       13.09       33.44     24.45 o 
   6   8  13       11.56        1.99     27.06 o 
   7   8  13       41.69       49.27     26.12 o 
 -13   9  13        3.65        3.82     23.24 o 
 -12   9  13        2.37        1.90     22.33 o 
 -11   9  13        2.33       12.07     21.90 o 
 -10   9  13        4.72        7.96     29.06 o 
  -9   9  13       19.00       25.42     28.32 o 
  -8   9  13       34.30       24.90     28.10 o 
  -7   9  13       67.15       99.26     27.13 o 
  -6   9  13       68.37      106.16     23.15 o 
  -5   9  13      157.24      175.64     33.52 o 
  -4   9  13      279.51      306.77     37.93 o 
  -3   9  13      185.87      146.87     31.24 o 
  -2   9  13      507.69      505.48     43.28 o 
  -1   9  13      378.36      402.70     37.82 o 
   0   9  13       13.14       20.77     19.59 o 
   1   9  13      286.79      258.46     35.71 o 
   2   9  13        0.87        1.76     24.37 o 
   3   9  13       58.92       68.20     30.33 o 
   4   9  13      149.79      129.83     33.29 o 
   5   9  13        0.24       28.40     28.40 o 
   6   9  13       25.52       43.41     25.51 o 
   7   9  13       17.27       19.29     24.38 o 
 -12  10  13       42.09       65.70     23.99 o 
 -11  10  13       35.47       87.23     25.39 o 
 -10  10  13       20.21        3.90     25.69 o 
  -9  10  13       35.42       27.65     28.08 o 
  -8  10  13        2.41       27.37     27.37 o 
  -7  10  13      125.03      144.09     31.74 o 
  -6  10  13       20.57       37.81     25.51 o 
  -5  10  13      308.38      369.14     38.70 o 
  -4  10  13       12.95       14.65     27.71 o 
  -3  10  13       21.18       65.21     25.99 o 
  -2  10  13      183.01      206.12     31.00 o 
  -1  10  13        0.15       16.34     26.41 o 
   0  10  13      231.66       94.28    101.74 o 
   1  10  13      510.42      473.62     42.77 o 
   2  10  13       10.82        5.75     25.97 o 
   3  10  13      127.19      115.27     29.07 o 
   4  10  13       34.05       36.99     29.15 o 
   5  10  13        6.25       25.53     26.68 o 
   6  10  13       41.71       27.13     23.89 o 
 -11  11  13        5.72        0.00     26.40 o 
 -10  11  13       11.89       25.34     25.34 o 
  -9  11  13       44.17       45.57     24.61 o 
  -8  11  13        9.33       28.26     28.26 o 
  -7  11  13        3.07        7.78     23.78 o 
  -6  11  13       42.46       34.70     27.90 o 
  -5  11  13       84.75      139.07     26.80 o 
  -4  11  13       17.29       45.24     24.84 o 
  -3  11  13      148.16      162.61     30.26 o 
  -2  11  13        6.30       22.35     26.96 o 
  -1  11  13       62.41       74.44     27.92 o 
   0  11  13       63.50       66.46     19.71 o 
   1  11  13       33.42       19.01     31.55 o 
   2  11  13       17.66       15.31     29.39 o 
   3  11  13       34.54       52.11     26.95 o 
   4  11  13        8.58       31.04     24.19 o 
   5  11  13        2.26       38.58     25.60 o 
 -10  12  13       20.71       42.28     22.40 o 
  -9  12  13       11.35       41.07     22.24 o 
  -8  12  13        2.72       33.37     24.43 o 
  -7  12  13        0.54       43.23     22.33 o 
  -6  12  13       17.52       48.73     24.47 o 
  -5  12  13      106.52       94.76     30.03 o 
  -4  12  13       77.16      101.67     28.44 o 
  -3  12  13      106.78       62.83     30.46 o 
  -2  12  13       63.83       98.56     25.37 o 
  -1  12  13      143.76       98.44     32.67 o 
   0  12  13       51.45       54.15     21.82 o 
   1  12  13      203.88      167.79     34.56 o 
   2  12  13       17.16       13.32     28.00 o 
   3  12  13      108.19      101.54     30.37 o 
   4  12  13       38.80       91.46     24.33 o 
  -9  13  13       47.85        3.84     24.57 o 
  -8  13  13       18.81       27.01     24.62 o 
  -7  13  13       98.75       71.60     32.26 o 
  -6  13  13        7.41       27.24     24.90 o 
  -5  13  13       10.66       11.54     24.68 o 
  -4  13  13        8.44       54.03     24.02 o 
  -3  13  13        5.57       19.17     25.75 o 
  -2  13  13       25.46       39.94     26.11 o 
  -1  13  13       86.70       70.10     28.62 o 
   0  13  13       80.05      106.62     21.90 o 
   1  13  13       22.52       47.35     24.52 o 
   2  13  13       18.50        0.00     26.58 o 
   3  13  13        2.63       18.75     22.18 o 
  -8  14  13        7.30        5.48     23.61 o 
  -7  14  13       13.85        5.57     24.93 o 
  -6  14  13       13.04       32.24     22.69 o 
  -5  14  13       30.92       15.24     24.43 o 
  -4  14  13        8.12        1.84     25.56 o 
  -3  14  13        0.47       13.31     25.34 o 
  -2  14  13       14.71       22.52     23.98 o 
  -1  14  13       11.18        7.38     22.31 o 
   0  14  13      101.80      122.77     49.79 o 
   1  14  13       46.70       22.12     27.40 o 
   2  14  13        1.61       29.10     19.78 o 
  -5  15  13        5.81       32.94     22.84 o 
  -4  15  13       15.90       12.89     26.46 o 
  -3  15  13       42.59       27.29     25.44 o 
  -2  15  13        5.74        1.82     22.19 o 
  -1  15  13       11.35       22.90     22.90 o 
 -15   0  14        0.01        7.27     21.79 o 
 -14   0  14        1.88       29.14     29.14 o 
 -13   0  14        3.42        5.78     24.95 o 
 -12   0  14      107.48      104.14     29.49 o 
 -11   0  14       15.74       23.35     27.40 o 
 -10   0  14        0.95       13.52     26.79 o 
  -9   0  14        0.10       24.61     24.61 o 
  -8   0  14     1005.49     1027.65     55.72 o 
  -7   0  14        3.22        3.45     26.53 o 
  -6   0  14      116.25      126.29     28.41 o 
  -5   0  14       31.24        7.77     21.23 o 
  -4   0  14      308.00      303.06     30.49 o 
  -3   0  14      397.38      387.23     32.23 o 
  -2   0  14       52.44        7.41     19.52 o 
  -1   0  14      208.84      168.85     28.75 o 
   0   0  14      145.25      163.64     23.10 o 
   1   0  14        6.71        8.04     23.41 o 
   2   0  14      813.60      875.68     47.48 o 
   3   0  14       14.44       22.62     24.27 o 
   4   0  14        0.00       25.76     25.76 o 
   5   0  14       38.80       76.95     22.83 o 
   6   0  14        4.46        1.86     24.03 o 
   7   0  14       40.29       30.29     26.02 o 
   8   0  14        0.19       22.06     22.06 o 
 -15   1  14       26.78       19.84     23.44 o 
 -14   1  14        9.23       26.19     26.19 o 
 -13   1  14       44.53       27.29     27.08 o 
 -12   1  14       43.74       76.37     26.42 o 
 -11   1  14      302.03      351.39     38.72 o 
 -10   1  14      238.05      184.73     36.85 o 
  -9   1  14       30.04       51.77     29.07 o 
  -8   1  14      215.76      242.83     31.62 o 
  -7   1  14      149.18      152.19     28.05 o 
  -6   1  14      269.41      274.01     31.40 o 
  -5   1  14      347.95      394.09     33.13 o 
  -4   1  14      683.96      630.70     40.16 o 
  -3   1  14       48.59       33.14     20.56 o 
  -2   1  14       83.93       90.71     22.74 o 
  -1   1  14      158.62      123.46     18.79 o 
   0   1  14      238.08      211.68     21.22 o 
   1   1  14        5.14       25.30     25.30 o 
   2   1  14      114.07      108.59     23.16 o 
   3   1  14       70.62      104.84     26.66 o 
   4   1  14       11.60       26.56     26.56 o 
   5   1  14       69.11       67.81     25.78 o 
   6   1  14       72.76       84.76     29.08 o 
   7   1  14       23.13       19.18     25.82 o 
   8   1  14       18.09       11.32     25.70 o 
 -15   2  14       47.89       46.51     24.96 o 
 -14   2  14       75.36       94.31     25.41 o 
 -13   2  14        2.35       44.58     22.18 o 
 -12   2  14       14.89        7.70     24.63 o 
 -11   2  14      265.54      289.70     37.06 o 
 -10   2  14      117.83       92.01     30.43 o 
  -9   2  14     1737.45     1746.20     64.80 o 
  -8   2  14      241.82      281.79     35.28 o 
  -7   2  14      259.96      294.47     30.05 o 
  -6   2  14      152.93      189.08     27.85 o 
  -5   2  14       50.88       33.18     24.16 o 
  -4   2  14      387.68      361.84     31.64 o 
  -3   2  14       66.28       33.29     23.47 o 
  -2   2  14       40.81       33.30     22.60 o 
  -1   2  14       44.95       35.47     24.12 o 
   0   2  14      467.13      392.80    264.61 o 
   1   2  14        2.46        3.02     23.72 o 
   2   2  14      202.25      157.76     29.67 o 
   3   2  14       40.52       88.42     22.22 o 
   4   2  14      105.19       81.63     27.14 o 
   5   2  14       18.02       25.10     25.10 o 
   6   2  14       19.47       36.18     21.41 o 
   7   2  14        4.64       40.37     23.91 o 
   8   2  14        2.78        3.79     25.20 o 
 -15   3  14       44.02       28.99     25.08 o 
 -14   3  14        1.47        1.49      0.37 o 
 -13   3  14        3.84       19.61     23.48 o 
 -12   3  14      105.09       84.83     30.90 o 
 -11   3  14       69.84       42.64     27.66 o 
 -10   3  14     1020.16     1121.83     54.11 o 
  -9   3  14      122.82      177.03     32.10 o 
  -8   3  14       89.47       98.42     27.49 o 
  -7   3  14      281.94      316.74     34.65 o 
  -6   3  14       13.02       23.73     19.08 o 
  -5   3  14      242.87      248.85     30.60 o 
  -4   3  14      341.16      348.94     31.06 o 
  -3   3  14      328.77      405.39     33.22 o 
  -2   3  14     1257.37     1278.17     51.04 o 
  -1   3  14      105.70       88.27     23.10 o 
   0   3  14      170.44      197.53     20.82 o 
   1   3  14      378.86      385.48     34.96 o 
   2   3  14       79.50       85.61     25.18 o 
   3   3  14      116.74      111.74     28.00 o 
   4   3  14       77.69       60.94     25.26 o 
   5   3  14       38.37       65.36     21.78 o 
   6   3  14        1.09       13.46     22.57 o 
   7   3  14       32.18       85.45     20.88 o 
   8   3  14        8.50       11.45     22.90 o 
 -14   4  14       21.80       36.70     25.13 o 
 -13   4  14       66.92       65.49     26.48 o 
 -12   4  14       48.32       61.61     26.25 o 
 -11   4  14        0.53        3.88     25.54 o 
 -10   4  14      497.65      535.46     44.58 o 
  -9   4  14      217.83      250.69     33.23 o 
  -8   4  14        0.04       10.47     25.79 o 
  -7   4  14      355.38      367.96     36.12 o 
  -6   4  14       71.32       80.80     22.14 o 
  -5   4  14      181.98      142.26     28.30 o 
  -4   4  14      615.16      554.08     38.21 o 
  -3   4  14      112.09      122.64     25.53 o 
  -2   4  14      162.29      156.10     26.29 o 
  -1   4  14       81.51       66.04     24.91 o 
   0   4  14      290.04      230.29    172.19 o 
   1   4  14       89.85       77.65     28.12 o 
   2   4  14       11.48        5.01     27.56 o 
   3   4  14      199.60      146.82     30.53 o 
   4   4  14       57.67       31.05     27.76 o 
   5   4  14        7.36       26.56     26.77 o 
   6   4  14       12.76       28.96     25.26 o 
   7   4  14        0.77        9.84     22.95 o 
   8   4  14        0.44       25.54     25.54 o 
 -14   5  14        3.53       23.14     23.14 o 
 -13   5  14        4.74       21.81     21.62 o 
 -12   5  14       26.03       10.03     27.09 o 
 -11   5  14       19.66       29.43     29.43 o 
 -10   5  14      247.31      248.15     35.39 o 
  -9   5  14       87.80       57.61     26.66 o 
  -8   5  14       73.37       62.66     28.44 o 
  -7   5  14       51.00       53.27     25.42 o 
  -6   5  14      144.56      156.04     27.09 o 
  -5   5  14        7.13       22.65     21.68 o 
  -4   5  14       80.85       33.28     25.86 o 
  -3   5  14      332.41      339.37     33.05 o 
  -2   5  14       68.47      129.81     25.49 o 
  -1   5  14      461.91      417.85     23.39 o 
   0   5  14       68.98       72.82     17.80 o 
   1   5  14        6.00       48.09     23.59 o 
   2   5  14      225.58      185.40     32.33 o 
   3   5  14      130.24      135.61     29.83 o 
   4   5  14       35.30        7.42     26.61 o 
   5   5  14       45.86       55.45     23.29 o 
   6   5  14       23.69       13.76     22.46 o 
   7   5  14        6.60        5.87     23.66 o 
   8   5  14        2.79        9.45     22.17 o 
 -14   6  14       13.70       26.70     26.70 o 
 -13   6  14       13.45        5.97     26.79 o 
 -12   6  14        5.80       18.11     23.32 o 
 -11   6  14       12.76        9.91     27.51 o 
 -10   6  14       78.54       77.99     28.13 o 
  -9   6  14      129.42      119.35     30.96 o 
  -8   6  14       64.12       82.34     28.09 o 
  -7   6  14       30.53       23.01     26.36 o 
  -6   6  14      537.68      549.73     41.27 o 
  -5   6  14       35.13       24.89     24.89 o 
  -4   6  14      374.53      340.23     34.76 o 
  -3   6  14       73.49       29.09     26.01 o 
  -2   6  14      262.40      302.86     31.43 o 
  -1   6  14       73.90       73.43     23.93 o 
   0   6  14       70.87       35.15     17.61 o 
   1   6  14       17.12       30.86     22.47 o 
   2   6  14      171.86      162.01     30.88 o 
   3   6  14      113.67      111.10     25.74 o 
   4   6  14       18.56       22.57     25.59 o 
   5   6  14       37.77       32.86     24.13 o 
   6   6  14        3.90       19.60     26.53 o 
   7   6  14        6.12       19.51     24.66 o 
 -13   7  14       37.59       19.66     24.85 o 
 -12   7  14        9.92       11.89     24.99 o 
 -11   7  14       10.55       16.05     27.82 o 
 -10   7  14       45.53       25.68     29.03 o 
  -9   7  14      134.50       80.89     31.25 o 
  -8   7  14      197.85      172.21     31.83 o 
  -7   7  14       27.23       30.96     25.99 o 
  -6   7  14       23.39       33.67     24.66 o 
  -5   7  14      105.51      165.83     27.96 o 
  -4   7  14       74.06      106.86     28.08 o 
  -3   7  14      427.31      432.15     39.60 o 
  -2   7  14       63.50       70.65     25.79 o 
  -1   7  14      481.16      515.79     40.25 o 
   0   7  14       49.50       28.41     18.39 o 
   1   7  14       88.44      126.58     23.52 o 
   2   7  14       48.12       61.30     26.47 o 
   3   7  14       60.18       53.85     27.68 o 
   4   7  14        6.05       17.27     24.43 o 
   5   7  14       57.79       66.33     26.78 o 
   6   7  14        1.38        3.85     23.23 o 
   7   7  14        9.70       11.52     27.11 o 
 -13   8  14       13.50       13.39     24.84 o 
 -12   8  14       15.14       21.81     25.09 o 
 -11   8  14       43.16       89.95     26.20 o 
 -10   8  14       15.62       45.66     22.29 o 
  -9   8  14      386.27      385.25     39.38 o 
  -8   8  14       61.65       13.26     31.10 o 
  -7   8  14       32.25        1.85     26.18 o 
  -6   8  14      200.32      193.29     31.24 o 
  -5   8  14      325.85      341.17     38.50 o 
  -4   8  14      206.25      239.12     31.86 o 
  -3   8  14       24.17       33.05     25.42 o 
  -2   8  14       74.39       20.84     25.88 o 
  -1   8  14      370.49      311.17     36.46 o 
   0   8  14       11.35       26.56     16.76 o 
   1   8  14       19.43       46.84     22.65 o 
   2   8  14       90.89       86.82     29.15 o 
   3   8  14        9.39       11.40     27.66 o 
   4   8  14       12.78       13.53     24.58 o 
   5   8  14       31.09       41.00     24.53 o 
   6   8  14        4.54        9.77     24.14 o 
 -12   9  14        3.78       15.52     23.55 o 
 -11   9  14       19.04       21.83     23.22 o 
 -10   9  14       36.59        2.08     29.70 o 
  -9   9  14       94.68       17.70     31.96 o 
  -8   9  14      102.31       75.85     29.94 o 
  -7   9  14      338.74      362.75     37.90 o 
  -6   9  14       17.73       31.87     25.50 o 
  -5   9  14       81.75       82.91     29.00 o 
  -4   9  14      238.75      203.52     34.42 o 
  -3   9  14       41.66       19.93     24.47 o 
  -2   9  14      448.81      452.59     39.27 o 
  -1   9  14      362.78      342.39     36.34 o 
   0   9  14       19.66        2.52     17.66 o 
   1   9  14      248.82      269.74     36.88 o 
   2   9  14       25.34       17.00     28.55 o 
   3   9  14       24.69        5.72     26.78 o 
   4   9  14       10.03       25.25     24.66 o 
   5   9  14       47.11       42.78     27.58 o 
   6   9  14        0.37        3.85     24.97 o 
 -12  10  14        0.31       17.01     23.30 o 
 -11  10  14       11.55       27.21     24.98 o 
 -10  10  14       48.39       59.31     25.22 o 
  -9  10  14        5.02       17.73     25.78 o 
  -8  10  14        5.57       17.67     28.97 o 
  -7  10  14        7.68        9.80     25.46 o 
  -6  10  14       29.95       45.85     28.21 o 
  -5  10  14      122.59      134.09     28.37 o 
  -4  10  14       11.90       26.14     26.58 o 
  -3  10  14       12.28       27.75     27.09 o 
  -2  10  14      141.47      118.18     29.43 o 
  -1  10  14       10.50       29.46     24.30 o 
   0  10  14        8.57       17.08     36.27 o 
   1  10  14      103.96      110.83     31.07 o 
   2  10  14       30.34       45.48     24.25 o 
   3  10  14       34.39       49.94     26.63 o 
   4  10  14        7.83        0.00     26.66 o 
   5  10  14        3.90        9.56     25.32 o 
 -11  11  14        7.29        5.65     21.93 o 
 -10  11  14        4.48       21.36     25.05 o 
  -9  11  14        3.96       31.29     23.91 o 
  -8  11  14       22.62       17.58     25.26 o 
  -7  11  14        0.62        5.81     26.36 o 
  -6  11  14        7.27        7.81     27.86 o 
  -5  11  14       30.74       44.05     26.82 o 
  -4  11  14      104.66       96.93     29.18 o 
  -3  11  14       60.49       32.00     30.30 o 
  -2  11  14       18.64       18.86     26.01 o 
  -1  11  14       21.97       35.74     25.21 o 
   0  11  14       35.66       39.64     20.25 o 
   1  11  14       62.45       41.76     28.10 o 
   2  11  14       85.16       85.53     29.99 o 
   3  11  14        7.57       24.81     25.55 o 
   4  11  14       40.27       30.29     25.18 o 
 -10  12  14       19.00       16.75     26.56 o 
  -9  12  14        7.24        7.57     26.31 o 
  -8  12  14       19.62        5.86     25.68 o 
  -7  12  14        2.70        1.95     23.62 o 
  -6  12  14       50.49       25.12     26.52 o 
  -5  12  14      102.74       90.56     29.04 o 
  -4  12  14        1.36       23.05     26.50 o 
  -3  12  14      188.85      182.61     30.61 o 
  -2  12  14       53.66        0.00     28.88 o 
  -1  12  14        9.86       11.36     26.83 o 
   0  12  14        6.80       14.78     17.89 o 
   1  12  14       43.94       99.91     28.33 o 
   2  12  14       17.81       24.49     27.74 o 
   3  12  14       16.35       14.98     24.28 o 
  -8  13  14        3.33       18.69     27.35 o 
  -7  13  14        3.40        0.00     25.94 o 
  -6  13  14       86.93      116.26     27.78 o 
  -5  13  14       20.44       15.22     25.38 o 
  -4  13  14       89.10       83.52     28.35 o 
  -3  13  14       25.68        9.41     25.22 o 
  -2  13  14       36.39       41.30     24.18 o 
  -1  13  14       16.65        9.31     25.75 o 
   0  13  14        2.88       14.33     22.26 o 
   1  13  14        7.83       11.04     26.39 o 
   2  13  14        1.07       10.93     23.67 o 
  -7  14  14        0.80       23.60     22.78 o 
  -6  14  14        2.07        1.84     24.74 o 
  -5  14  14       42.17       22.14     24.72 o 
  -4  14  14        9.71       18.51     24.22 o 
  -3  14  14       31.39       49.68     24.84 o 
  -2  14  14       48.38       20.11     24.02 o 
  -1  14  14       39.81       12.69     24.37 o 
   0  14  14       35.49       31.43     19.30 o 
 -14   0  15        9.86       22.11     22.11 o 
 -13   0  15       61.44       78.12     23.84 o 
 -12   0  15       33.21       55.99     26.68 o 
 -11   0  15       21.63       42.24     26.74 o 
 -10   0  15        2.19       22.04     30.46 o 
  -9   0  15       61.75       62.77     27.78 o 
  -8   0  15       10.71       13.43     27.11 o 
  -7   0  15       73.62       71.95     27.35 o 
  -6   0  15       57.37       51.60     27.78 o 
  -5   0  15        0.29       15.43     23.79 o 
  -4   0  15      440.21      458.17     38.35 o 
  -3   0  15     1417.74     1394.05     57.48 o 
  -2   0  15       20.18        9.73     23.23 o 
  -1   0  15      148.30      112.31     25.92 o 
   0   0  15       92.92       91.51     23.27 o 
   1   0  15      803.66      773.00     47.65 o 
   2   0  15      115.32      171.05     31.57 o 
   3   0  15       41.39       27.40     26.95 o 
   4   0  15       18.42       14.81     22.87 o 
   5   0  15       80.13      151.03     31.11 o 
   6   0  15        0.08        9.30     23.05 o 
   7   0  15       15.01       51.80     23.40 o 
   8   0  15        7.06       17.78     22.43 o 
 -14   1  15        8.33        9.31     22.39 o 
 -13   1  15       17.12       13.77     28.13 o 
 -12   1  15      290.44      250.73     34.35 o 
 -11   1  15      177.75      157.77     35.60 o 
 -10   1  15      174.39      183.89     31.59 o 
  -9   1  15       81.53       81.39     29.66 o 
  -8   1  15       47.64       71.38     26.64 o 
  -7   1  15      143.12       52.55     30.70 o 
  -6   1  15      464.80      511.86     39.57 o 
  -5   1  15      194.49      206.28     30.86 o 
  -4   1  15      257.07      271.43     33.03 o 
  -3   1  15       49.81       66.70     24.19 o 
  -2   1  15      557.65      562.48     37.47 o 
  -1   1  15       20.51       20.73     20.73 o 
   0   1  15      147.49      153.04     22.04 o 
   1   1  15      285.07      278.38     36.92 o 
   2   1  15       81.90       75.24     28.16 o 
   3   1  15       36.33       19.38     25.99 o 
   4   1  15       90.28       94.72     26.95 o 
   5   1  15      106.43       67.17     29.17 o 
   6   1  15       12.32        7.58     23.92 o 
   7   1  15        3.69        1.80     23.96 o 
   8   1  15        0.90        7.29     22.20 o 
 -14   2  15       19.62       52.45     23.65 o 
 -13   2  15       11.05        3.96     25.56 o 
 -12   2  15       40.64       57.55     25.22 o 
 -11   2  15      119.99       89.37     34.92 o 
 -10   2  15       60.57       48.92     28.78 o 
  -9   2  15      117.29      103.74     30.34 o 
  -8   2  15      402.57      478.86     39.82 o 
  -7   2  15       48.87       64.37     23.77 o 
  -6   2  15       49.06       50.20     25.34 o 
  -5   2  15      760.32      793.95     44.09 o 
  -4   2  15       70.92       28.42     23.60 o 
  -3   2  15      198.58      198.58     28.10 o 
  -2   2  15      303.52      315.89     31.09 o 
  -1   2  15       43.94       42.64     24.23 o 
   0   2  15      107.58       57.10     42.83 o 
   1   2  15      522.83      515.85     42.02 o 
   2   2  15      137.56      143.90     29.94 o 
   3   2  15       64.44       58.45     27.37 o 
   4   2  15       42.53        5.53     24.71 o 
   5   2  15       65.89       97.63     27.89 o 
   6   2  15       32.88       19.06     27.02 o 
   7   2  15        0.28       18.93     24.16 o 
 -14   3  15        7.87        1.96     24.87 o 
 -13   3  15        2.67       23.81     25.20 o 
 -12   3  15       31.48       64.02     26.56 o 
 -11   3  15       21.30       19.91     27.60 o 
 -10   3  15      149.37      155.27     32.64 o 
  -9   3  15        5.82       33.90     25.97 o 
  -8   3  15      375.61      364.51     37.96 o 
  -7   3  15      122.63       66.37     31.00 o 
  -6   3  15       83.41       67.36     25.29 o 
  -5   3  15      315.90      325.32     33.79 o 
  -4   3  15       92.66       59.28     29.65 o 
  -3   3  15      130.98       84.02     30.06 o 
  -2   3  15      641.13      595.55     40.99 o 
  -1   3  15        5.45        6.48     22.70 o 
   0   3  15      155.04      164.90     19.56 o 
   1   3  15      152.27      115.54     32.72 o 
   2   3  15      367.12      380.34     36.64 o 
   3   3  15       47.98       69.64     26.77 o 
   4   3  15        8.19        3.60     24.15 o 
   5   3  15       73.74       83.28     28.37 o 
   6   3  15        3.14       23.02     24.76 o 
   7   3  15        1.91        3.77     22.39 o 
 -14   4  15       16.03       24.89     23.47 o 
 -13   4  15       10.26       25.83     24.86 o 
 -12   4  15       15.45       48.15     25.14 o 
 -11   4  15        2.27       12.04     26.33 o 
 -10   4  15      195.34      205.00     34.98 o 
  -9   4  15       16.51       62.64     25.62 o 
  -8   4  15      238.56      256.47     32.68 o 
  -7   4  15       69.89       31.86     30.42 o 
  -6   4  15      461.57      427.77     36.15 o 
  -5   4  15      293.77      322.95     35.46 o 
  -4   4  15      238.67      233.32     31.12 o 
  -3   4  15        8.80       14.59     21.89 o 
  -2   4  15      512.91      484.63     38.42 o 
  -1   4  15        1.97       19.57     21.87 o 
   0   4  15       29.67       22.54     20.80 o 
   1   4  15       25.47       27.34     26.66 o 
   2   4  15      325.85      289.35     36.58 o 
   3   4  15      111.84       90.47     27.42 o 
   4   4  15       44.63       14.92     25.64 o 
   5   4  15       26.89       45.68     24.66 o 
   6   4  15       26.78       55.81     23.89 o 
   7   4  15        4.16        3.88     22.59 o 
 -14   5  15        2.85       25.44     25.44 o 
 -13   5  15       22.09       28.50     28.50 o 
 -12   5  15       92.46       96.40     30.41 o 
 -11   5  15       47.58       63.92     28.67 o 
 -10   5  15       25.04       11.84     25.95 o 
  -9   5  15      129.56      118.91     31.31 o 
  -8   5  15        9.05        1.89     24.43 o 
  -7   5  15       49.25       88.29     24.58 o 
  -6   5  15       25.49       30.35      9.18 o 
  -5   5  15      332.80      301.49     34.69 o 
  -4   5  15      259.86      314.40     36.09 o 
  -3   5  15        1.89       23.14     23.84 o 
  -2   5  15      496.95      455.27     37.69 o 
  -1   5  15       34.31        8.45     22.16 o 
   0   5  15      459.85      434.07     26.85 o 
   1   5  15       75.91       60.82     29.97 o 
   2   5  15       53.53       32.07     29.01 o 
   3   5  15       18.36       53.16     24.54 o 
   4   5  15        3.58       26.96     26.96 o 
   5   5  15        0.47       26.86     26.86 o 
   6   5  15        6.90        3.76     26.07 o 
   7   5  15        6.97       17.06     24.29 o 
 -13   6  15        9.47       27.38     22.20 o 
 -12   6  15       10.52       33.96     23.32 o 
 -11   6  15      267.18      282.63     36.93 o 
 -10   6  15      345.20      297.31     40.98 o 
  -9   6  15       54.91       38.72     28.18 o 
  -8   6  15       23.58       22.62     27.04 o 
  -7   6  15       26.56       20.22     24.22 o 
  -6   6  15      248.55      248.64     38.18 o 
  -5   6  15      263.55      197.64     34.78 o 
  -4   6  15      475.22      484.77     37.36 o 
  -3   6  15       90.59      107.17     27.32 o 
  -2   6  15      359.97      411.63     33.66 o 
  -1   6  15       18.87        1.81     24.41 o 
   0   6  15       91.88       67.45     41.77 o 
   1   6  15       21.34        7.01     26.30 o 
   2   6  15       37.16       20.01     23.87 o 
   3   6  15       51.33       11.14     30.24 o 
   4   6  15       11.36       11.39     25.03 o 
   5   6  15        2.28       15.37     23.34 o 
   6   6  15       17.45       34.48     23.90 o 
 -13   7  15        1.55        1.47      0.40 o 
 -12   7  15       41.21       49.54     27.47 o 
 -11   7  15       29.23       32.01     29.74 o 
 -10   7  15        7.56       11.90     30.94 o 
  -9   7  15        2.81       33.30     24.80 o 
  -8   7  15       76.48       53.83     29.66 o 
  -7   7  15      129.56      103.16     31.84 o 
  -6   7  15       21.31       40.34     24.80 o 
  -5   7  15      259.13      249.58     30.79 o 
  -4   7  15      440.23      438.45     39.14 o 
  -3   7  15      124.83      127.85     30.14 o 
  -2   7  15      157.45      155.54     30.03 o 
  -1   7  15      106.11       52.79     28.96 o 
   0   7  15      443.07      456.07     28.13 o 
   1   7  15        9.20        3.66     25.20 o 
   2   7  15       13.44        3.59     26.15 o 
   3   7  15       44.05       92.23     27.32 o 
   4   7  15       17.71       38.26     22.20 o 
   5   7  15       47.67       29.80     29.80 o 
   6   7  15        7.33        5.80     23.01 o 
 -12   8  15        5.46       35.19     24.87 o 
 -11   8  15       28.17       41.76     25.93 o 
 -10   8  15       40.84       87.58     28.15 o 
  -9   8  15       53.71       59.28     29.42 o 
  -8   8  15        7.03        3.78     27.94 o 
  -7   8  15        3.59        2.02     24.31 o 
  -6   8  15       53.10       46.92     25.61 o 
  -5   8  15      180.05      219.12     35.16 o 
  -4   8  15      297.16      332.24     37.04 o 
  -3   8  15       17.91       28.67     28.67 o 
  -2   8  15       79.52       77.05     28.57 o 
  -1   8  15       35.51       57.62     23.57 o 
   0   8  15      104.42       53.51     23.71 o 
   1   8  15       17.34       62.67     24.60 o 
   2   8  15      133.37      110.29     31.63 o 
   3   8  15       22.50        9.56     25.71 o 
   4   8  15        5.28       47.86     25.27 o 
   5   8  15       48.57       66.95     27.69 o 
 -12   9  15       25.71       11.43     26.83 o 
 -11   9  15       17.78       19.50     25.12 o 
 -10   9  15       16.52        1.99     29.04 o 
  -9   9  15        8.80       15.77     26.15 o 
  -8   9  15       74.18       53.00     26.94 o 
  -7   9  15        2.83        3.92     25.71 o 
  -6   9  15       80.00       76.34     27.94 o 
  -5   9  15      185.33      176.74     36.19 o 
  -4   9  15       28.47       74.36     27.28 o 
  -3   9  15       33.29       64.38     27.28 o 
  -2   9  15       40.82       27.60     25.23 o 
  -1   9  15       25.21       29.08     29.08 o 
   0   9  15       13.91       42.86     18.53 o 
   1   9  15       24.19       35.46     25.47 o 
   2   9  15       36.82       52.74     26.37 o 
   3   9  15        1.47       18.96     25.67 o 
   4   9  15        2.76       25.77     25.77 o 
   5   9  15       29.90       28.12     25.89 o 
 -11  10  15       39.78       47.63     24.69 o 
 -10  10  15       36.63       72.12     26.22 o 
  -9  10  15       15.57        3.93     25.98 o 
  -8  10  15       20.10       15.69     28.13 o 
  -7  10  15       18.47       11.68     23.78 o 
  -6  10  15        0.02       15.44     24.32 o 
  -5  10  15       26.02        9.57     29.98 o 
  -4  10  15        0.00        1.91     23.57 o 
  -3  10  15       96.41      131.29     29.29 o 
  -2  10  15       18.56       39.13     24.35 o 
  -1  10  15       10.98       29.88     23.12 o 
   0  10  15       13.92        5.98     34.58 o 
   1  10  15      134.98      107.07     31.45 o 
   2  10  15       79.24       73.47     31.24 o 
   3  10  15       35.27       67.84     25.28 o 
   4  10  15       26.88       14.99     23.09 o 
 -10  11  15       10.83       18.92     22.57 o 
  -9  11  15       44.93       40.47     26.49 o 
  -8  11  15       21.01       23.22     25.13 o 
  -7  11  15       48.77       46.60     28.04 o 
  -6  11  15       21.45       11.65     26.73 o 
  -5  11  15       66.29       48.03     26.55 o 
  -4  11  15       30.35       39.93     24.93 o 
  -3  11  15       17.07       24.55     26.15 o 
  -2  11  15       69.34       60.19     28.00 o 
  -1  11  15        7.89       27.69     27.69 o 
   0  11  15        1.24        3.82     17.05 o 
   1  11  15       12.11       13.14     21.09 o 
   2  11  15        5.47        9.27     24.08 o 
   3  11  15       13.15       11.06     25.18 o 
  -9  12  15        9.51       31.59     24.51 o 
  -8  12  15        0.35       18.83     25.39 o 
  -7  12  15        7.85       57.21     21.33 o 
  -6  12  15       13.80       53.43     23.14 o 
  -5  12  15        6.58       19.03     23.22 o 
  -4  12  15        8.33        9.53     24.41 o 
  -3  12  15        7.12       16.86     23.69 o 
  -2  12  15       50.31      117.75     26.91 o 
  -1  12  15        3.32       24.17     25.28 o 
   0  12  15       28.05       34.94     17.77 o 
   1  12  15       71.73       49.49     28.97 o 
   2  12  15       12.78        9.09     23.62 o 
  -7  13  15        7.35       56.98     22.52 o 
  -6  13  15       10.09        7.44     25.07 o 
  -5  13  15        3.57       20.37     24.94 o 
  -4  13  15       17.62       26.10     26.10 o 
  -3  13  15       21.92       36.82     22.27 o 
  -2  13  15        2.11        1.89     24.53 o 
  -1  13  15        9.66       36.16     21.46 o 
   0  13  15        0.02        1.92     16.57 o 
  -4  14  15        8.97       24.89     25.20 o 
  -3  14  15        3.12       10.64     23.66 o 
 -14   0  16        8.53       16.68     23.89 o 
 -13   0  16        1.27        0.00     25.34 o 
 -12   0  16        2.93       32.58     32.58 o 
 -11   0  16        2.61       28.74     30.58 o 
 -10   0  16      158.00      144.71     32.94 o 
  -9   0  16      101.16      108.78     32.86 o 
  -8   0  16     1025.42     1035.48     58.65 o 
  -7   0  16       15.55       35.54     29.97 o 
  -6   0  16        1.60       70.89     26.29 o 
  -5   0  16       38.23       55.82     25.80 o 
  -4   0  16      274.10      276.70     35.55 o 
  -3   0  16       82.03      107.41     30.11 o 
  -2   0  16       53.57        3.51     23.06 o 
  -1   0  16        6.09        3.70     22.65 o 
   0   0  16      268.81      279.03     25.60 o 
   1   0  16        5.25       25.68     28.99 o 
   2   0  16       56.97       74.63     26.94 o 
   3   0  16       15.34        5.69     28.22 o 
   4   0  16        1.83       15.10     22.74 o 
   5   0  16        0.07       16.73     25.57 o 
   6   0  16        3.63       22.58     22.58 o 
   7   0  16        0.00       12.37     21.69 o 
 -14   1  16        8.70        5.48     22.97 o 
 -13   1  16       10.55        9.84     26.22 o 
 -12   1  16       13.09       18.22     27.34 o 
 -11   1  16       11.82        6.16     28.54 o 
 -10   1  16       99.90       98.29     30.19 o 
  -9   1  16      151.17      166.31     34.67 o 
  -8   1  16      103.93       91.35     29.84 o 
  -7   1  16       97.91      135.34     30.92 o 
  -6   1  16      125.71       84.19     34.71 o 
  -5   1  16      288.90      297.60     36.08 o 
  -4   1  16      268.46      259.60     34.65 o 
  -3   1  16       76.57       86.22     28.17 o 
  -2   1  16       89.75      102.85     26.48 o 
  -1   1  16        0.04       10.20     22.71 o 
   0   1  16       53.45       45.32     18.96 o 
   1   1  16       89.05       87.20     32.70 o 
   2   1  16      109.72      121.04     26.90 o 
   3   1  16       82.60       92.73     26.50 o 
   4   1  16        8.83        3.64     25.26 o 
   5   1  16        2.47        5.56     24.73 o 
   6   1  16       21.78       36.97     24.11 o 
   7   1  16       20.34        5.35     22.22 o 
 -14   2  16       22.51       16.70     21.98 o 
 -13   2  16       34.80       19.55     26.44 o 
 -12   2  16       10.51       26.26     23.32 o 
 -11   2  16       38.89       50.93     28.39 o 
 -10   2  16       92.76      131.58     31.24 o 
  -9   2  16       43.50        3.87     30.00 o 
  -8   2  16      186.83      158.32     30.88 o 
  -7   2  16      438.10      437.24     40.29 o 
  -6   2  16       90.27       51.79     28.33 o 
  -5   2  16      170.92      187.08     29.97 o 
  -4   2  16      129.35      120.19     28.62 o 
  -3   2  16       19.36       25.15     23.98 o 
  -2   2  16      202.57      143.68     20.14 o 
  -1   2  16      213.84      211.52     30.55 o 
   0   2  16       55.02       19.89     34.96 o 
   1   2  16      303.06      349.24     38.25 o 
   2   2  16       65.03       96.01     24.70 o 
   3   2  16       46.53       25.47     28.59 o 
   4   2  16       31.59       29.77     25.94 o 
   5   2  16       19.30       27.15     27.15 o 
   6   2  16       37.84       26.06     24.27 o 
   7   2  16        6.69       16.22     23.19 o 
 -14   3  16       36.49       47.11     23.64 o 
 -13   3  16       13.05       31.58     22.97 o 
 -12   3  16        3.07        8.10     26.41 o 
 -11   3  16       68.96       74.85     31.35 o 
 -10   3  16       48.55       26.01     29.01 o 
  -9   3  16      188.62      183.49     34.04 o 
  -8   3  16      489.05      568.95     43.65 o 
  -7   3  16       32.16       18.31     26.50 o 
  -6   3  16      114.47      144.36     27.86 o 
  -5   3  16      458.60      470.55     40.26 o 
  -4   3  16      358.30      314.98     37.92 o 
  -3   3  16      761.61      722.30     43.02 o 
  -2   3  16       58.23       50.44     24.99 o 
  -1   3  16      163.55      119.61     21.90 o 
   0   3  16       83.27       94.26     28.31 o 
   1   3  16      110.48      110.22     29.84 o 
   2   3  16       39.36       12.57     26.62 o 
   3   3  16       65.96       58.62     28.79 o 
   4   3  16       43.22       29.95     26.56 o 
   5   3  16        1.95        1.89     24.31 o 
   6   3  16       21.75        5.67     24.44 o 
 -14   4  16        2.24       20.71     26.43 o 
 -13   4  16       13.69        7.91     25.01 o 
 -12   4  16        8.73       14.09     28.79 o 
 -11   4  16       32.59       16.26     27.32 o 
 -10   4  16      180.73      151.92     35.27 o 
  -9   4  16       74.51       50.88     26.48 o 
  -8   4  16       33.82       70.54     25.95 o 
  -7   4  16      234.50      227.61     33.46 o 
  -6   4  16      496.29      451.54     37.69 o 
  -5   4  16      464.35      431.91     39.80 o 
  -4   4  16      348.91      339.72     38.00 o 
  -3   4  16       50.03      100.66     23.96 o 
  -2   4  16      216.65      265.54     32.94 o 
  -1   4  16      156.19       85.67     30.42 o 
   0   4  16       41.29       42.65     22.65 o 
   1   4  16      324.41      364.27     39.04 o 
   2   4  16       12.21        3.59     26.56 o 
   3   4  16      145.85      195.52     30.95 o 
   4   4  16       79.36       91.99     27.24 o 
   5   4  16        4.18        1.87     22.68 o 
   6   4  16        1.12        5.58     23.54 o 
 -13   5  16        2.13       11.70     23.96 o 
 -12   5  16       13.03        3.98     26.67 o 
 -11   5  16        3.20       20.12     27.32 o 
 -10   5  16       17.67        7.96     25.22 o 
  -9   5  16      253.99      261.45     35.52 o 
  -8   5  16      122.09      124.90     32.44 o 
  -7   5  16        2.63       11.21     27.09 o 
  -6   5  16       62.77       61.92     28.05 o 
  -5   5  16      285.96      330.18     34.41 o 
  -4   5  16      372.78      353.95     41.71 o 
  -3   5  16      118.01      146.01     27.34 o 
  -2   5  16      235.97      204.69     34.82 o 
  -1   5  16      120.64      102.49     23.44 o 
   0   5  16        6.10        8.67     18.79 o 
   1   5  16      135.49      129.05     29.80 o 
   2   5  16       63.14       67.58     26.83 o 
   3   5  16       27.84       18.57     24.84 o 
   4   5  16       57.65      103.81     26.19 o 
   5   5  16       18.54       41.53     23.52 o 
   6   5  16       24.98        1.87     24.51 o 
 -13   6  16        6.72       24.99     22.17 o 
 -12   6  16       36.88       65.62     23.09 o 
 -11   6  16        2.14       46.23     24.46 o 
 -10   6  16       54.60       86.12     26.92 o 
  -9   6  16       86.62      102.69     26.00 o 
  -8   6  16      203.43      216.99     31.96 o 
  -7   6  16      293.71      337.41     36.19 o 
  -6   6  16      189.18      183.49     29.85 o 
  -5   6  16      347.43      288.87     37.08 o 
  -4   6  16      185.34      209.40     28.85 o 
  -3   6  16       29.24       42.44     22.91 o 
  -2   6  16       52.62       68.87     25.02 o 
  -1   6  16      184.59      141.84     30.28 o 
   0   6  16       18.75       34.27     15.52 o 
   1   6  16      127.40      123.52     28.26 o 
   2   6  16       64.92       88.60     26.33 o 
   3   6  16       14.06       16.81     24.52 o 
   4   6  16        2.24        7.58     22.92 o 
   5   6  16       37.83       50.90     25.00 o 
 -12   7  16       10.04        3.86     24.68 o 
 -11   7  16       27.95       55.74     23.72 o 
 -10   7  16       25.59       26.01     29.95 o 
  -9   7  16      186.85      196.40     32.13 o 
  -8   7  16       20.99       15.66     27.80 o 
  -7   7  16       23.25       29.06     29.06 o 
  -6   7  16       63.03       73.46     25.83 o 
  -5   7  16        1.10        7.40     23.32 o 
  -4   7  16       67.13       67.51     30.30 o 
  -3   7  16       12.60       46.94     20.50 o 
  -2   7  16       29.19       68.45     26.95 o 
  -1   7  16      215.74      175.32     23.92 o 
   0   7  16        9.22       19.62     19.62 o 
   1   7  16       23.99       55.26     23.33 o 
   2   7  16       41.01       37.23     25.08 o 
   3   7  16        4.86        0.00     26.14 o 
   4   7  16        0.09        3.85     25.48 o 
   5   7  16        0.38       14.95     21.49 o 
 -12   8  16        1.74       36.23     22.47 o 
 -11   8  16       21.26       25.59     25.59 o 
 -10   8  16       42.01       37.65     28.09 o 
  -9   8  16       26.56       11.82     27.79 o 
  -8   8  16        9.10       11.72     25.37 o 
  -7   8  16       48.52       29.04     28.18 o 
  -6   8  16        1.03        7.64     23.59 o 
  -5   8  16       57.55       18.79     29.71 o 
  -4   8  16       38.37       35.19     28.03 o 
  -3   8  16       51.75       81.05     25.15 o 
  -2   8  16       30.02       22.04     25.43 o 
  -1   8  16       30.75       53.08     26.44 o 
   0   8  16        4.76        3.49     31.28 o 
   1   8  16        5.46       11.13     24.84 o 
   2   8  16       24.77       13.10     24.27 o 
   3   8  16       31.09       16.84     28.52 o 
   4   8  16       30.31       11.24     25.82 o 
 -11   9  16       13.83        3.89     24.59 o 
 -10   9  16       14.80       31.31     24.71 o 
  -9   9  16       22.65       26.87     26.87 o 
  -8   9  16       14.27        5.91     23.67 o 
  -7   9  16       39.68       15.62     28.33 o 
  -6   9  16       72.81       76.85     26.54 o 
  -5   9  16      162.55      194.00     30.61 o 
  -4   9  16       14.21       54.65     25.65 o 
  -3   9  16       61.02      110.08     23.72 o 
  -2   9  16       40.59       26.04     26.24 o 
  -1   9  16        5.60       29.57     22.92 o 
   0   9  16       55.14       23.21     20.44 o 
   1   9  16       20.47       35.34     24.26 o 
   2   9  16        3.66       16.79     23.06 o 
   3   9  16        2.38       26.29     26.29 o 
   4   9  16       23.86       18.28     23.60 o 
 -10  10  16       31.25       26.60     23.96 o 
  -9  10  16        4.19        7.81     25.65 o 
  -8  10  16       12.56       11.58     26.46 o 
  -7  10  16       24.63       17.42     27.92 o 
  -6  10  16       20.67       17.27     26.12 o 
  -5  10  16       44.11       65.02     26.65 o 
  -4  10  16       10.52       17.11     25.57 o 
  -3  10  16       36.81       24.33     24.94 o 
  -2  10  16        7.94        7.46     24.75 o 
  -1  10  16       27.98       26.74     26.74 o 
   0  10  16        9.21        8.31     16.43 o 
   1  10  16       13.83       29.24     29.24 o 
   2  10  16       41.29       42.41     27.76 o 
   3  10  16        7.78       20.07     27.85 o 
  -9  11  16       27.75       20.66     24.96 o 
  -8  11  16       29.87       32.24     25.75 o 
  -7  11  16      130.80      131.50     27.86 o 
  -6  11  16       63.12       47.68     28.38 o 
  -5  11  16       67.89       90.98     25.36 o 
  -4  11  16       39.11       60.20     24.19 o 
  -3  11  16       27.13       67.40     24.16 o 
  -2  11  16       11.16       14.86     23.41 o 
  -1  11  16       33.27       20.35     26.71 o 
   0  11  16        6.53        0.08     17.14 o 
   1  11  16       20.17        9.02     24.51 o 
   2  11  16       36.20       10.74     26.02 o 
  -8  12  16        2.95       16.50     24.75 o 
  -7  12  16       15.94       27.06     27.06 o 
  -6  12  16        6.20       22.27     21.39 o 
  -5  12  16       12.84       18.62     23.05 o 
  -4  12  16       14.93        5.50     25.37 o 
  -3  12  16       83.88      119.31     24.63 o 
  -2  12  16        6.67       41.87     22.14 o 
  -1  12  16        7.30       24.13     24.13 o 
   0  12  16       20.92       10.11     16.68 o 
  -5  13  16       69.93       32.19     30.40 o 
  -4  13  16       28.65       24.97     25.31 o 
  -3  13  16       12.03        8.85     21.56 o 
  -2  13  16       14.89       24.50     19.75 o 
 -13   0  17       66.59       76.02     26.32 o 
 -12   0  17        0.74       20.39     22.23 o 
 -11   0  17       21.43       84.00     30.68 o 
 -10   0  17      175.52      191.87     35.41 o 
  -9   0  17       55.07       27.87     29.12 o 
  -8   0  17       15.42       36.04     27.49 o 
  -7   0  17     1370.49     1484.41     65.18 o 
  -6   0  17        0.96       32.87     28.36 o 
  -5   0  17      313.99      301.18     36.89 o 
  -4   0  17        9.80       13.77     31.97 o 
  -3   0  17      274.04      219.04     36.98 o 
  -2   0  17       11.85       24.94     25.43 o 
  -1   0  17       37.78       17.27     26.75 o 
   0   0  17      129.44      160.17     25.13 o 
   1   0  17        6.82       25.10     26.02 o 
   2   0  17       20.45       19.23     27.32 o 
   3   0  17       71.78       67.22     29.57 o 
   4   0  17        1.63       43.38     25.64 o 
   5   0  17        3.43       27.46     25.17 o 
   6   0  17        1.16       22.17     22.17 o 
 -13   1  17       23.12        9.81     22.94 o 
 -12   1  17       78.91       59.07     28.51 o 
 -11   1  17       28.26       39.84     28.04 o 
 -10   1  17      130.36      103.74     32.92 o 
  -9   1  17      127.93      137.45     33.44 o 
  -8   1  17       46.92       58.59     32.10 o 
  -7   1  17      427.80      451.09     44.65 o 
  -6   1  17       99.32       55.98     34.31 o 
  -5   1  17       36.41       15.56     30.36 o 
  -4   1  17      273.82      214.58     37.77 o 
  -3   1  17      282.75      282.09     37.00 o 
  -2   1  17       28.96       19.75     25.34 o 
  -1   1  17      158.45      190.87     29.37 o 
   0   1  17       25.71       11.83     20.46 o 
   1   1  17      122.46      112.03     27.75 o 
   2   1  17        2.20       29.28     25.16 o 
   3   1  17       60.65       51.44     26.51 o 
   4   1  17       33.24       44.31     23.10 o 
   5   1  17        0.23       21.93     21.05 o 
   6   1  17        3.60       21.32     23.73 o 
 -13   2  17        8.83        7.73     26.29 o 
 -12   2  17       20.26        0.00     24.81 o 
 -11   2  17        4.72        1.97     26.14 o 
 -10   2  17      118.70       85.61     31.08 o 
  -9   2  17       47.27       22.60     30.92 o 
  -8   2  17       29.61       97.69     27.74 o 
  -7   2  17      254.70      288.95     34.61 o 
  -6   2  17      176.03      184.59     32.49 o 
  -5   2  17      211.68      183.39     34.97 o 
  -4   2  17      296.69      314.22     33.02 o 
  -3   2  17      111.72      122.11     28.29 o 
  -2   2  17      338.32      277.34     24.58 o 
  -1   2  17       16.47       10.60     26.28 o 
   0   2  17      133.69      118.27     19.91 o 
   1   2  17      181.49      238.78     32.37 o 
   2   2  17        7.64       12.63     25.47 o 
   3   2  17       48.49       88.24     25.49 o 
   4   2  17        0.62       14.75     22.77 o 
   5   2  17        5.05        9.09     22.38 o 
   6   2  17       28.09        8.96     24.64 o 
 -13   3  17        9.09        5.86     26.55 o 
 -12   3  17        6.11        4.01     24.44 o 
 -11   3  17        4.92        2.14     29.30 o 
 -10   3  17      343.23      318.50     37.40 o 
  -9   3  17       91.27       86.55     31.15 o 
  -8   3  17      327.71      261.86     33.79 o 
  -7   3  17      226.39      213.08     36.58 o 
  -6   3  17       45.12       37.42     26.35 o 
  -5   3  17       32.96       34.74     23.32 o 
  -4   3  17       61.32       39.35     28.08 o 
  -3   3  17       11.06       28.30     22.87 o 
  -2   3  17       88.02       82.71     27.57 o 
  -1   3  17        1.57       15.91     26.37 o 
   0   3  17       16.03       15.75     18.68 o 
   1   3  17       36.51       37.82     27.63 o 
   2   3  17        4.72       28.62     28.62 o 
   3   3  17       12.73       31.26     23.31 o 
   4   3  17        6.74       42.53     24.78 o 
   5   3  17        9.94       20.08     21.99 o 
 -13   4  17        3.48       25.24     26.50 o 
 -12   4  17       26.56       40.12     24.86 o 
 -11   4  17      113.05      101.77     31.55 o 
 -10   4  17       75.23      107.68     31.30 o 
  -9   4  17       72.16       98.17     29.56 o 
  -8   4  17       32.88       50.98     28.25 o 
  -7   4  17       17.77       38.40     27.53 o 
  -6   4  17       43.08       50.61     28.19 o 
  -5   4  17       24.33        7.34     26.15 o 
  -4   4  17       29.47       25.16     25.84 o 
  -3   4  17       47.49       19.65     27.25 o 
  -2   4  17       52.74       51.33     25.67 o 
  -1   4  17        1.73       14.20     22.80 o 
   0   4  17       21.01        0.00     16.66 o 
   1   4  17       65.15       81.40     27.06 o 
   2   4  17       46.68       82.36     27.05 o 
   3   4  17        2.22       13.03     24.32 o 
   4   4  17        3.55        7.48     25.86 o 
   5   4  17       23.01       20.09     24.01 o 
 -13   5  17       12.46        1.90     24.41 o 
 -12   5  17       37.86       27.90     23.54 o 
 -11   5  17       22.54       26.19     24.37 o 
 -10   5  17        9.32        4.05     25.36 o 
  -9   5  17       45.40       23.99     28.61 o 
  -8   5  17      149.12       68.92     36.59 o 
  -7   5  17       43.39       53.92     26.50 o 
  -6   5  17       25.41       26.29     26.76 o 
  -5   5  17      149.09      120.37     29.98 o 
  -4   5  17       97.19       94.78     28.10 o 
  -3   5  17        2.84        9.02     24.61 o 
  -2   5  17      110.88      109.60     28.52 o 
  -1   5  17       12.92       12.49     23.72 o 
   0   5  17       68.48       60.59     19.68 o 
   1   5  17       22.44       36.50     25.81 o 
   2   5  17       22.14       90.28     24.43 o 
   3   5  17        9.04        7.51     23.85 o 
   4   5  17        0.35       11.05     23.52 o 
   5   5  17        8.09       30.88     22.57 o 
 -12   6  17        5.59        0.00     24.98 o 
 -11   6  17       78.58       56.02     31.53 o 
 -10   6  17       74.51       90.32     27.22 o 
  -9   6  17        3.88       10.04     27.13 o 
  -8   6  17       22.73       29.49     28.40 o 
  -7   6  17       18.88       15.47     26.30 o 
  -6   6  17       13.21       22.83     27.48 o 
  -5   6  17       92.09       56.07     27.81 o 
  -4   6  17       68.58       86.58     25.35 o 
  -3   6  17       12.62       26.31     26.31 o 
  -2   6  17       46.80       29.45     29.45 o 
  -1   6  17       47.92       26.58     26.58 o 
   0   6  17       89.23       50.62     40.16 o 
   1   6  17        9.91        9.27     25.45 o 
   2   6  17        7.14       27.68     24.61 o 
   3   6  17       22.12       24.14     24.14 o 
   4   6  17       22.11       12.79     24.38 o 
 -12   7  17        2.02       30.51     22.36 o 
 -11   7  17       27.58       33.33     21.34 o 
 -10   7  17        2.86       19.80     23.16 o 
  -9   7  17       31.61       77.64     26.97 o 
  -8   7  17        1.74        9.93     26.00 o 
  -7   7  17       14.46       13.51     26.16 o 
  -6   7  17        5.01        7.76     25.00 o 
  -5   7  17      130.97       84.95     30.54 o 
  -4   7  17      178.85      139.69     33.70 o 
  -3   7  17       10.87        3.58     26.31 o 
  -2   7  17       21.84       60.60     25.23 o 
  -1   7  17       65.44       10.93     28.34 o 
   0   7  17       52.47       50.24     46.71 o 
   1   7  17       29.63       14.77     27.61 o 
   2   7  17        2.38        1.84     25.15 o 
   3   7  17        2.42       12.89     24.37 o 
   4   7  17        8.73        3.66     21.27 o 
 -11   8  17       27.10        3.89     24.94 o 
 -10   8  17       16.34       43.12     22.41 o 
  -9   8  17       51.32       70.85     25.58 o 
  -8   8  17        8.38       13.79     22.71 o 
  -7   8  17        5.58       27.67     27.67 o 
  -6   8  17       16.34       21.24     27.06 o 
  -5   8  17       22.75        5.62     26.85 o 
  -4   8  17        9.14       45.04     26.86 o 
  -3   8  17       59.94       37.12     26.31 o 
  -2   8  17       30.56       31.46     24.65 o 
  -1   8  17       48.33        7.45     25.29 o 
   0   8  17       38.55       45.09     19.91 o 
   1   8  17        4.66        5.54     24.03 o 
   2   8  17        0.89       24.15     24.15 o 
   3   8  17        0.06       36.28     22.94 o 
 -10   9  17        2.13        5.66     26.70 o 
  -9   9  17        8.50       11.53     25.48 o 
  -8   9  17       44.95       19.46     29.47 o 
  -7   9  17       16.50       19.30     26.58 o 
  -6   9  17       18.81        1.99     28.48 o 
  -5   9  17       15.90        5.79     23.95 o 
  -4   9  17       47.26       39.49     27.18 o 
  -3   9  17        9.11        3.73     22.14 o 
  -2   9  17       57.55       79.68     24.44 o 
  -1   9  17       47.01       21.99     21.99 o 
   0   9  17        1.48       13.26     20.08 o 
   1   9  17       13.87       36.48     22.03 o 
   2   9  17        9.05       54.27     23.93 o 
  -9  10  17        7.69        5.72     24.96 o 
  -8  10  17       47.08        1.81     28.37 o 
  -7  10  17       11.05       26.73     24.32 o 
  -6  10  17        6.24        1.88     24.31 o 
  -5  10  17       46.90        9.47     27.64 o 
  -4  10  17        4.07        7.54     25.26 o 
  -3  10  17       22.19       25.88     29.05 o 
  -2  10  17        2.40       10.96     25.95 o 
  -1  10  17        4.85        5.52     24.58 o 
   0  10  17       17.71       33.55     16.42 o 
   1  10  17       29.61       82.44     21.72 o 
  -8  11  17        7.26       36.70     21.69 o 
  -7  11  17       23.48       16.72     25.51 o 
  -6  11  17        0.01        9.31     24.59 o 
  -5  11  17       21.96       37.01     24.61 o 
  -4  11  17        1.01        9.18     21.72 o 
  -3  11  17        2.19       18.15     24.95 o 
  -2  11  17       12.95       37.82     21.91 o 
  -1  11  17        4.98       24.64     24.64 o 
   0  11  17       14.27        8.84     17.05 o 
  -6  12  17       18.74        5.31     23.01 o 
  -5  12  17        5.43       30.44     21.81 o 
  -4  12  17        9.47        1.79     21.96 o 
  -3  12  17        6.94       17.68     22.67 o 
  -2  12  17        5.80       19.22     22.51 o 
 -13   0  18        9.52       17.26     24.65 o 
 -12   0  18       14.19        4.15     24.89 o 
 -11   0  18        0.33       25.57     28.59 o 
 -10   0  18       56.56       83.17     31.44 o 
  -9   0  18        1.15       19.92     32.70 o 
  -8   0  18       23.92       17.87     31.40 o 
  -7   0  18        0.20       32.86     32.86 o 
  -6   0  18       57.23       56.47     31.26 o 
  -5   0  18        3.72       51.51     29.28 o 
  -4   0  18       25.39       52.58     30.15 o 
  -3   0  18       51.92       45.65     29.77 o 
  -2   0  18        0.54        6.14     28.96 o 
  -1   0  18       33.88       40.36     28.51 o 
   0   0  18      143.10      143.01     25.69 o 
   1   0  18        0.54        3.93     25.31 o 
   2   0  18       36.14        5.78     25.57 o 
   3   0  18       15.47        5.77     22.69 o 
   4   0  18        1.12        3.70     22.74 o 
   5   0  18       13.12       14.02     20.16 o 
 -13   1  18        6.11       23.22     23.22 o 
 -12   1  18       33.59       18.31     26.18 o 
 -11   1  18       91.92       46.72     28.20 o 
 -10   1  18       25.53       34.82     30.90 o 
  -9   1  18      140.92      183.98     34.42 o 
  -8   1  18       40.01      104.89     27.29 o 
  -7   1  18       13.53       25.95     30.02 o 
  -6   1  18      154.60      152.37     35.92 o 
  -5   1  18       26.54       24.95     30.50 o 
  -4   1  18      368.29      408.07     40.21 o 
  -3   1  18       62.49        4.07     25.36 o 
  -2   1  18      161.01      115.35     33.09 o 
  -1   1  18       60.88       40.93     29.82 o 
   0   1  18      112.50       82.47     20.63 o 
   1   1  18       41.50       11.11     28.26 o 
   2   1  18        2.71       11.00     23.74 o 
   3   1  18        1.38        1.82     24.87 o 
   4   1  18       21.45       23.41     24.10 o 
   5   1  18        0.11       19.13     21.78 o 
 -13   2  18        3.41       32.68     23.94 o 
 -12   2  18       18.96       46.81     24.77 o 
 -11   2  18       12.69       12.52     28.64 o 
 -10   2  18       65.20      102.62     32.71 o 
  -9   2  18        4.77        4.19     26.23 o 
  -8   2  18      131.92      113.70     31.31 o 
  -7   2  18        5.28       30.48     30.48 o 
  -6   2  18       57.93       90.65     28.89 o 
  -5   2  18       40.33       69.05     28.97 o 
  -4   2  18       33.39       30.03     26.61 o 
  -3   2  18       82.64      129.30     25.36 o 
  -2   2  18       81.46       27.37     24.32 o 
  -1   2  18       25.51        9.10     26.21 o 
   0   2  18       10.62       23.69     18.42 o 
   1   2  18       83.01       92.95     26.56 o 
   2   2  18       10.47       73.06     21.30 o 
   3   2  18        3.20       24.42     24.42 o 
   4   2  18       13.80       12.55     25.28 o 
 -13   3  18       46.33       50.05     25.98 o 
 -12   3  18       27.37       32.26     28.25 o 
 -11   3  18       10.95       22.56     27.69 o 
 -10   3  18        5.71       16.62     25.47 o 
  -9   3  18       17.84        0.00     29.45 o 
  -8   3  18       12.69       26.37     29.33 o 
  -7   3  18       20.94       15.79     24.03 o 
  -6   3  18       17.82       38.78     24.87 o 
  -5   3  18        8.13       13.32     27.10 o 
  -4   3  18       12.43        3.79     26.68 o 
  -3   3  18       38.52       31.17     27.69 o 
  -2   3  18      363.44      356.53     35.58 o 
  -1   3  18        2.38       21.81     26.59 o 
   0   3  18       14.46        5.89     21.80 o 
   1   3  18       26.35        1.76     27.34 o 
   2   3  18       26.79       25.34     25.34 o 
   3   3  18        5.27        7.33     22.50 o 
   4   3  18       17.56       17.93     21.29 o 
 -12   4  18        6.04       27.83     23.56 o 
 -11   4  18       56.75       32.49     28.90 o 
 -10   4  18       24.51       14.27     27.47 o 
  -9   4  18       75.50       57.06     30.16 o 
  -8   4  18       78.39       70.16     27.67 o 
  -7   4  18      184.90      177.40     33.70 o 
  -6   4  18        0.93       27.42     27.42 o 
  -5   4  18       56.71       39.78     28.07 o 
  -4   4  18       56.77       22.23     27.24 o 
  -3   4  18       22.88        9.20     26.75 o 
  -2   4  18       60.32       30.99     26.38 o 
  -1   4  18       44.00       18.17     26.14 o 
   0   4  18       12.93       21.39     16.82 o 
   1   4  18       23.99       21.89     27.07 o 
   2   4  18        7.22       21.96     23.99 o 
   3   4  18       24.10       16.33     22.82 o 
   4   4  18       25.01       37.49     22.85 o 
 -12   5  18        7.53       25.57     25.57 o 
 -11   5  18        6.97       14.05     27.14 o 
 -10   5  18       19.88       14.21     23.34 o 
  -9   5  18        3.10       27.57     27.57 o 
  -8   5  18       25.07       28.18     28.18 o 
  -7   5  18       23.53       51.07     23.69 o 
  -6   5  18       13.08       36.75     24.14 o 
  -5   5  18       32.12       56.82     27.43 o 
  -4   5  18       29.66       39.24     23.03 o 
  -3   5  18        0.54       35.00     21.80 o 
  -2   5  18       54.78       40.21     26.67 o 
  -1   5  18       26.81       47.43     25.81 o 
   0   5  18       30.93       92.71     23.82 o 
   1   5  18       17.63       63.73     22.75 o 
   2   5  18       21.26       47.26     22.02 o 
   3   5  18        0.38       28.94     21.07 o 
   4   5  18       21.02       24.00     24.00 o 
 -11   6  18       46.56        2.03     28.59 o 
 -10   6  18       13.71        8.01     22.64 o 
  -9   6  18       16.40        7.91     24.77 o 
  -8   6  18       27.70       51.61     26.85 o 
  -7   6  18        4.75       23.61     27.19 o 
  -6   6  18       16.90        0.00     27.90 o 
  -5   6  18       30.06       38.07     26.93 o 
  -4   6  18        3.55        3.75     23.91 o 
  -3   6  18       23.09        5.52     26.17 o 
  -2   6  18       43.34       44.04     25.42 o 
  -1   6  18       50.08       20.10     27.52 o 
   0   6  18       10.83       12.72     18.55 o 
   1   6  18        7.23       23.60     25.61 o 
   2   6  18       16.09       21.71     23.47 o 
   3   6  18        3.14       10.76     21.87 o 
 -11   7  18       31.40       46.03     23.98 o 
 -10   7  18        4.69       19.55     23.27 o 
  -9   7  18       41.09       55.20     27.99 o 
  -8   7  18        8.18       28.59     28.59 o 
  -7   7  18        7.36       52.62     22.14 o 
  -6   7  18       54.22       84.78     29.62 o 
  -5   7  18       25.97       13.23     27.49 o 
  -4   7  18       16.74       26.20     21.76 o 
  -3   7  18        7.61       35.30     21.81 o 
  -2   7  18        7.92       18.45     24.08 o 
  -1   7  18       12.66       25.91     25.91 o 
   0   7  18        0.36        2.32     17.08 o 
   1   7  18        8.68       21.71     25.96 o 
   2   7  18        4.37        3.54     21.73 o 
   3   7  18        9.31       26.34     20.95 o 
 -10   8  18       14.12       13.34     23.87 o 
  -9   8  18       23.68       44.41     28.01 o 
  -8   8  18        0.41       52.36     24.00 o 
  -7   8  18        4.11        7.77     24.86 o 
  -6   8  18       61.50       74.81     27.22 o 
  -5   8  18       11.68        5.67     24.46 o 
  -4   8  18        7.78        9.31     24.43 o 
  -3   8  18        0.95        1.90     21.75 o 
  -2   8  18        0.14       14.76     23.16 o 
  -1   8  18        0.17       19.99     22.72 o 
   0   8  18        7.81        9.09     15.64 o 
   1   8  18       15.06       12.49     23.63 o 
   2   8  18        5.54       21.17     21.97 o 
  -9   9  18       45.95       84.58     24.16 o 
  -8   9  18       45.01       75.85     26.90 o 
  -7   9  18       27.36        5.69     27.74 o 
  -6   9  18       38.38       39.76     24.71 o 
  -5   9  18       44.71       43.17     23.26 o 
  -4   9  18        5.74       27.88     21.98 o 
  -3   9  18       13.52       16.54     24.00 o 
  -2   9  18        5.38        3.56     26.86 o 
  -1   9  18        3.89       17.97     22.29 o 
   0   9  18        5.37        1.76     18.66 o 
   1   9  18       54.00       98.16     25.18 o 
  -8  10  18       15.62       12.82     26.48 o 
  -7  10  18       56.01       96.15     23.82 o 
  -6  10  18       26.62       16.72     24.19 o 
  -5  10  18        8.85       12.93     23.94 o 
  -4  10  18        5.58       26.06     26.06 o 
  -3  10  18       32.10       57.66     23.95 o 
  -2  10  18       18.81        3.51     23.40 o 
  -1  10  18       16.78        5.35     24.96 o 
   0  10  18        7.00       15.01     15.26 o 
  -6  11  18       94.45       51.69     26.49 o 
  -5  11  18        1.41        1.78     24.90 o 
  -4  11  18       43.27       44.25     23.33 o 
  -3  11  18       13.49       29.65     20.92 o 
  -2  11  18       18.64        3.41     24.45 o 
 -12   0  19        7.42       12.19     25.32 o 
 -11   0  19       68.70       68.71     28.85 o 
 -10   0  19       38.66       55.75     31.02 o 
  -9   0  19       26.31       11.46     35.34 o 
  -8   0  19       13.57       33.60     33.60 o 
  -7   0  19        0.24       20.67     28.58 o 
  -6   0  19        0.73       11.34     31.17 o 
  -5   0  19      159.23      151.10     36.69 o 
  -4   0  19        1.80       22.22     30.06 o 
  -3   0  19       59.45       52.20     29.31 o 
  -2   0  19        5.15       31.91     31.91 o 
  -1   0  19        5.16       29.49     24.92 o 
   0   0  19       18.65       22.63     22.63 o 
   1   0  19        0.77       28.93     28.93 o 
   2   0  19        4.72       15.66     21.97 o 
   3   0  19        2.71       23.11     23.11 o 
 -12   1  19        0.58        6.17     24.50 o 
 -11   1  19        0.27       21.44     26.39 o 
 -10   1  19        3.32       30.24     30.24 o 
  -9   1  19       82.39       31.48     35.48 o 
  -8   1  19      205.62      264.36     39.22 o 
  -7   1  19      122.03      139.27     33.26 o 
  -6   1  19        3.66       24.40     25.39 o 
  -5   1  19       87.55       97.72     32.24 o 
  -4   1  19      146.26      148.12     35.10 o 
  -3   1  19       16.12        6.28     26.48 o 
  -2   1  19       18.49       15.93     26.76 o 
  -1   1  19        9.06        9.53     27.11 o 
   0   1  19       26.44       10.65     43.05 o 
   1   1  19        0.42        5.45     22.35 o 
   2   1  19        8.48       39.89     22.51 o 
   3   1  19        4.10       10.58     24.14 o 
 -12   2  19       89.73       64.54     28.48 o 
 -11   2  19       11.83       16.83     23.94 o 
 -10   2  19        8.49       13.02     27.99 o 
  -9   2  19       76.57      102.35     32.76 o 
  -8   2  19       24.56       31.82     26.83 o 
  -7   2  19       18.77       29.19     31.02 o 
  -6   2  19      158.63      162.37     31.25 o 
  -5   2  19        0.89        6.02     26.32 o 
  -4   2  19        7.12       25.09     25.97 o 
  -3   2  19        0.61       30.39     25.72 o 
  -2   2  19       34.44       26.19     24.75 o 
  -1   2  19       18.37       24.13     26.92 o 
   0   2  19        2.93       14.19     17.36 o 
   1   2  19        0.66        9.00     22.95 o 
   2   2  19        9.28        9.06     26.83 o 
   3   2  19        0.81       23.01     23.01 o 
 -12   3  19        3.80       21.74     26.42 o 
 -11   3  19       18.39       24.49     26.04 o 
 -10   3  19        2.73       43.56     25.69 o 
  -9   3  19       64.52       83.12     26.21 o 
  -8   3  19       16.75       22.63     29.80 o 
  -7   3  19       68.06       18.19     30.03 o 
  -6   3  19       45.84       79.30     26.88 o 
  -5   3  19       15.91        5.83     26.77 o 
  -4   3  19      107.77      108.95     31.37 o 
  -3   3  19       21.66       14.91     26.50 o 
  -2   3  19       17.27       18.53     25.98 o 
  -1   3  19       20.21       20.09     23.22 o 
   0   3  19       10.66       35.99     34.62 o 
   1   3  19        2.10        1.80     23.26 o 
   2   3  19       34.26       46.42     23.64 o 
   3   3  19        7.55       12.21     22.96 o 
 -11   4  19       24.57       14.07     23.64 o 
 -10   4  19       48.09       59.12     27.18 o 
  -9   4  19       83.28      116.39     28.01 o 
  -8   4  19       46.72       91.18     25.48 o 
  -7   4  19       21.34       29.75     29.75 o 
  -6   4  19        2.57       13.79     25.47 o 
  -5   4  19       30.75        9.67     28.16 o 
  -4   4  19       26.86       16.94     23.35 o 
  -3   4  19       38.39       18.60     29.73 o 
  -2   4  19        0.95        3.75     21.85 o 
  -1   4  19        1.87        5.53     22.91 o 
   0   4  19        6.72        4.18     17.23 o 
   1   4  19        4.73        9.01     22.42 o 
   2   4  19       64.26       39.07     23.97 o 
   3   4  19        8.73       20.89     23.26 o 
 -11   5  19       32.72       62.65     24.66 o 
 -10   5  19        0.71        1.90     23.47 o 
  -9   5  19       32.23       30.38     30.38 o 
  -8   5  19       87.44       12.00     32.55 o 
  -7   5  19       11.75       25.92     25.92 o 
  -6   5  19        4.77       42.82     26.35 o 
  -5   5  19       39.97       44.11     26.34 o 
  -4   5  19      108.99      118.67     27.96 o 
  -3   5  19       17.87       11.03     25.41 o 
  -2   5  19        9.05       16.50     25.53 o 
  -1   5  19       37.47        9.12     25.32 o 
   0   5  19       14.20       32.90     18.04 o 
   1   5  19       12.05       25.44     25.44 o 
   2   5  19        2.33       19.40     23.15 o 
 -11   6  19       14.66       34.26     24.32 o 
 -10   6  19        4.79       13.67     25.70 o 
  -9   6  19        1.38       13.89     24.16 o 
  -8   6  19       64.90       23.66     28.94 o 
  -7   6  19       19.78       28.15     28.15 o 
  -6   6  19       27.53       15.51     24.65 o 
  -5   6  19       14.98       24.70     26.67 o 
  -4   6  19        7.93       11.30     23.77 o 
  -3   6  19        2.80       31.51     21.58 o 
  -2   6  19        9.25        7.25     23.08 o 
  -1   6  19       13.11       10.82     22.19 o 
   0   6  19        2.99       16.96     17.04 o 
   1   6  19        5.55       10.63     24.10 o 
   2   6  19        5.78       24.52     24.52 o 
 -10   7  19        4.96       15.17     21.55 o 
  -9   7  19       12.59        9.58     23.50 o 
  -8   7  19       20.30        1.86     27.22 o 
  -7   7  19       65.22       86.67     23.90 o 
  -6   7  19        3.69        7.63     23.28 o 
  -5   7  19       39.27       16.90     25.07 o 
  -4   7  19       24.67       39.02     22.51 o 
  -3   7  19       44.90       12.87     25.56 o 
  -2   7  19       10.00       12.73     19.89 o 
  -1   7  19       17.38       17.88     25.34 o 
   0   7  19        0.97       11.00     15.19 o 
   1   7  19       16.13       20.85     19.10 o 
  -9   8  19       66.04       86.12     24.46 o 
  -8   8  19       53.02       54.75     26.06 o 
  -7   8  19       10.99        9.53     26.61 o 
  -6   8  19        9.96        5.62     23.21 o 
  -5   8  19       36.92       37.28     25.87 o 
  -4   8  19        1.94       12.88     21.12 o 
  -3   8  19       31.32       52.66     23.87 o 
  -2   8  19        0.86       26.85     22.06 o 
  -1   8  19        5.59        3.47     24.96 o 
   0   8  19       13.28        8.52     47.73 o 
  -8   9  19       16.92       20.03     24.79 o 
  -7   9  19        2.58       27.44     22.73 o 
  -6   9  19        8.56        5.46     21.81 o 
  -5   9  19       32.12       47.23     28.30 o 
  -4   9  19       17.69       18.06     22.28 o 
  -3   9  19       13.48       28.50     22.04 o 
  -2   9  19       39.03       19.19     24.51 o 
  -1   9  19        2.39       13.69     20.85 o 
  -5  10  19       17.66       22.81     25.50 o 
  -4  10  19        1.07        6.91     21.52 o 
 -11   0  20        5.23        2.16     28.48 o 
 -10   0  20        0.31        4.50     29.80 o 
  -9   0  20       20.12       11.68     30.46 o 
  -8   0  20        2.91       40.05     32.14 o 
  -7   0  20       18.02       16.52     30.09 o 
  -6   0  20        0.04       11.72     29.42 o 
  -5   0  20       20.80       98.29     32.52 o 
  -4   0  20       34.47       52.91     37.79 o 
  -3   0  20        0.54        6.63     32.90 o 
  -2   0  20      143.53      108.27     31.14 o 
  -1   0  20        5.57       14.92     28.54 o 
   0   0  20        1.67       12.36     20.07 o 
   1   0  20        7.52       41.77     23.63 o 
   2   0  20        2.89       18.86     22.50 o 
 -11   1  20        1.04       26.90     26.90 o 
 -10   1  20        0.50        6.56     25.83 o 
  -9   1  20       28.23       54.66     30.15 o 
  -8   1  20       47.19       64.63     29.27 o 
  -7   1  20       28.27       13.87     34.42 o 
  -6   1  20       26.20       13.67     30.71 o 
  -5   1  20       52.85       15.64     33.42 o 
  -4   1  20       48.08      100.42     29.55 o 
  -3   1  20       46.73        8.43     31.30 o 
  -2   1  20        6.38        2.10     27.36 o 
  -1   1  20        4.97       53.62     21.87 o 
   0   1  20        0.19        5.80     17.60 o 
   1   1  20       21.93       21.56     23.43 o 
   2   1  20       16.48       43.56     18.77 o 
 -11   2  20        9.24       16.83     24.28 o 
 -10   2  20       54.07       34.79     30.89 o 
  -9   2  20       61.15       68.16     29.98 o 
  -8   2  20        7.30       47.22     24.48 o 
  -7   2  20        3.89        6.29     28.00 o 
  -6   2  20       20.02       55.75     26.05 o 
  -5   2  20       18.06        0.00     26.01 o 
  -4   2  20        4.29       13.81     28.44 o 
  -3   2  20       17.59       28.76     25.97 o 
  -2   2  20       20.09       24.46     23.88 o 
  -1   2  20       10.56        7.39     26.22 o 
   0   2  20       20.32       21.85     36.10 o 
   1   2  20        3.38       17.64     22.97 o 
   2   2  20       18.31        5.13     21.17 o 
 -11   3  20        0.82       20.12     22.85 o 
 -10   3  20       11.03        6.17     27.75 o 
  -9   3  20        8.98        2.00     26.27 o 
  -8   3  20       15.63       53.55     25.85 o 
  -7   3  20       51.92       61.02     26.27 o 
  -6   3  20       11.52       37.91     25.55 o 
  -5   3  20       16.60        7.72     26.21 o 
  -4   3  20        3.06       53.70     24.66 o 
  -3   3  20       51.65       71.37     25.73 o 
  -2   3  20        6.71       22.08     23.01 o 
  -1   3  20        7.17       26.45     26.45 o 
   0   3  20       13.38       26.59     16.27 o 
   1   3  20        7.45       19.22     21.82 o 
   2   3  20        2.62        3.36     21.04 o 
 -10   4  20       30.78       43.98     26.23 o 
  -9   4  20       29.44       32.34     25.41 o 
  -8   4  20       44.21       36.10     27.42 o 
  -7   4  20       29.06       15.94     25.11 o 
  -6   4  20       16.01       43.16     25.66 o 
  -5   4  20        3.67        7.66     25.17 o 
  -4   4  20        1.78       15.04     25.26 o 
  -3   4  20       12.62       25.92     22.91 o 
  -2   4  20        3.31        0.00     23.65 o 
  -1   4  20        0.66       17.86     21.89 o 
   0   4  20       17.41       24.89     16.47 o 
   1   4  20        1.05       15.55     19.99 o 
 -10   5  20        9.29       25.23     20.29 o 
  -9   5  20        4.49        5.89     26.17 o 
  -8   5  20        7.36       11.73     22.72 o 
  -7   5  20        6.22       23.38     24.92 o 
  -6   5  20        2.95        3.22      0.93 o 
  -5   5  20        5.55       34.18     27.53 o 
  -4   5  20        5.79        5.59     25.74 o 
  -3   5  20       10.31       14.74     25.29 o 
  -2   5  20        4.66        3.52     21.86 o 
  -1   5  20        1.64       31.90     23.42 o 
   0   5  20       28.75       29.37     25.22 o 
   1   5  20       13.61       15.35     24.56 o 
  -9   6  20       12.65       11.56     24.89 o 
  -8   6  20       18.98       11.56     23.11 o 
  -7   6  20       20.04       26.77     25.48 o 
  -6   6  20       15.12        7.54     25.74 o 
  -5   6  20       26.76       29.19     29.19 o 
  -4   6  20        2.28       14.72     22.61 o 
  -3   6  20       15.55        7.18     21.20 o 
  -2   6  20       16.26       15.96     23.26 o 
  -1   6  20        6.92        5.23     23.20 o 
   0   6  20       20.25       16.15     17.06 o 
  -8   7  20        3.76       24.08     24.08 o 
  -7   7  20        5.50       24.53     24.53 o 
  -6   7  20       19.42       51.95     24.31 o 
  -5   7  20        3.97       22.10     23.31 o 
  -4   7  20       16.84       27.07     27.07 o 
  -3   7  20        3.46       25.10     25.10 o 
  -2   7  20       39.14       52.37     22.70 o 
  -1   7  20       18.06       22.12     22.12 o 
  -7   8  20        0.26       14.53     22.37 o 
  -6   8  20       12.42       21.58     21.58 o 
  -5   8  20        9.25       48.27     19.87 o 
  -4   8  20        3.18       38.86     18.62 o 
  -3   8  20       22.37       13.92     24.99 o 
  -2   8  20       34.91       37.52     23.13 o 
 -10   0  21        1.17       28.77     29.39 o 
  -9   0  21        0.67       16.22     30.50 o 
  -8   0  21        1.18       40.27     27.31 o 
  -7   0  21        2.90       33.77     31.89 o 
  -6   0  21       20.39        4.74     35.11 o 
  -5   0  21       94.47       83.29     38.23 o 
  -4   0  21       12.86       12.57      3.14 o 
  -3   0  21       30.45       88.79     34.58 o 
  -2   0  21       81.33       35.29     28.49 o 
  -1   0  21       15.22       29.61     28.60 o 
   0   0  21       25.95       14.00     21.02 o 
 -10   1  21        2.77       28.77     28.77 o 
  -9   1  21        5.87       31.80     31.80 o 
  -8   1  21       65.76       69.52     33.65 o 
  -7   1  21       21.92       27.86     28.54 o 
  -6   1  21        1.46       41.60     25.91 o 
  -5   1  21       22.90        0.00     33.41 o 
  -4   1  21       10.98        0.00     29.59 o 
  -3   1  21       93.33      125.49     34.13 o 
  -2   1  21       68.11      146.56     30.76 o 
  -1   1  21       60.38       41.53     27.15 o 
   0   1  21        9.88       19.17     19.74 o 
 -10   2  21        0.64       25.35     25.35 o 
  -9   2  21       31.70       10.93     30.15 o 
  -8   2  21       14.21       49.18     28.24 o 
  -7   2  21        1.81        8.33     26.41 o 
  -6   2  21       15.96       18.49     28.74 o 
  -5   2  21       45.81       84.25     26.38 o 
  -4   2  21       18.20        0.00     25.79 o 
  -3   2  21        3.06       17.13     24.30 o 
  -2   2  21       29.08        9.16     25.55 o 
  -1   2  21       44.59       53.57     23.94 o 
   0   2  21       33.31       49.17     27.77 o 
  -9   3  21        7.03        6.12     27.44 o 
  -8   3  21       14.33       28.32     28.32 o 
  -7   3  21       56.55       38.15     28.37 o 
  -6   3  21        9.49        4.01     27.28 o 
  -5   3  21        5.68        5.82     25.72 o 
  -4   3  21       39.34       75.62     23.98 o 
  -3   3  21        4.43       22.14     21.61 o 
  -2   3  21        7.90        0.00     24.15 o 
  -1   3  21       72.27       26.26     25.94 o 
   0   3  21       13.46        0.84     14.73 o 
  -9   4  21        3.76       54.75     26.14 o 
  -8   4  21       17.37        9.80     25.75 o 
  -7   4  21        0.66        2.01     23.84 o 
  -6   4  21       13.73       25.97     25.97 o 
  -5   4  21        2.57       11.37     21.66 o 
  -4   4  21       16.83        3.71     24.16 o 
  -3   4  21       15.65        5.47     23.59 o 
  -2   4  21        8.62        0.00     22.86 o 
  -1   4  21       56.20       72.19     20.56 o 
  -8   5  21       24.58       25.39     25.39 o 
  -7   5  21        7.49       25.91     25.91 o 
  -6   5  21       42.50       15.05     26.96 o 
  -5   5  21       10.04       14.71     23.19 o 
  -4   5  21       39.63       27.10     24.91 o 
  -3   5  21       11.19       40.77     20.22 o 
  -2   5  21        3.30        8.71     20.26 o 
  -7   6  21       11.03       14.78     23.25 o 
  -6   6  21       10.42       10.99     21.48 o 
  -5   6  21        3.46        1.82     21.11 o 
  -4   6  21       18.14       42.37     19.41 o 
  -3   6  21        7.72       41.62     19.48 o 
  -8   0  22        6.64       51.62     23.48 o 
  -7   0  22        3.15       26.23     30.38 o 
  -6   0  22        0.15        4.87     30.08 o 
  -5   0  22       19.14       18.87     29.85 o 
  -4   0  22        8.38       50.94     29.76 o 
  -3   0  22        1.65       26.90     31.01 o 
  -2   0  22       42.32       35.68     35.68 o 
  -8   1  22        6.92       29.53     29.53 o 
  -7   1  22        1.51        2.31     27.75 o 
  -6   1  22        2.57       29.74     32.06 o 
  -5   1  22       27.15       47.11     30.92 o 
  -4   1  22       20.37       21.66     28.07 o 
  -3   1  22       10.90       14.67     28.01 o 
  -2   1  22       15.39        1.95     27.92 o 
  -7   2  22        0.19       26.25     26.25 o 
  -6   2  22       16.73       18.02     26.65 o 
  -5   2  22       15.25       23.49     24.39 o 
  -4   2  22        0.50       27.53     27.53 o 
  -3   2  22       31.82       58.49     19.72 o 
  -7   3  22        4.31       11.64     25.55 o 
  -6   3  22       33.56       55.11     25.91 o 
  -5   3  22        1.56       29.84     22.72 o 
  -4   3  22        7.27       21.72     23.54 o 
  -3   3  22        7.83       26.58     26.58 o 
  -5   4  22        1.34        7.28     21.03 o 
                                                 
